# Supplementary material for: Knowledge mapping of idiopathic scoliosis genes and research hotspots (2002–2022): a bibliometric analysis
Source: Front Pediatr. 2023 Dec 4;11:1177983. doi: 10.3389/fped.2023.1177983 (PMC10725947; doi:10.3389/fped.2023.1177983)
Supplement: Supplementary file 1 [file Table1.xlsx]

## Sheet: Sheet1
FN Clarivate Analytics Web of Science
VR 1.0
PT J
AU Qiu, XS
Tang, NLS
Yeung, HY
Qiu, Y
Cheng, JCY
AF Qiu, Xu S.
Tang, Nelson L. S.
Yeung, Hiu-Yan
Qiu, Yong
Cheng, Jack C. Y.
TI Genetic association study of growth hormone receptor and idiopathic
scoliosis
SO CLINICAL ORTHOPAEDICS AND RELATED RESEARCH
LA English
DT Article
ID BONE-MINERAL DENSITY; GESTATIONAL-AGE CHILDREN; GH RECEPTOR;
NATURAL-HISTORY; SKELETAL MATURITY; INCREASED RESPONSIVENESS; PERSISTENT
OSTEOPENIA; CURVE PROGRESSION; I GENE; POLYMORPHISM
AB Although the etiology of scoliosis is multifactorial, genetic factors play an important role. Recent linkage studies on familial idiopathic scoliosis revealed multiple putative predisposition loci. A genetic association study is complementary to linkage studies in defining the genetic basis of complex traits of diseases like idiopathic scoliosis. The onset and progression of adolescent idiopat…
C1 Chinese Univ Hong Kong, Dept Orthopaed & Traumatol, Hong Kong, Peoples R China.
Nanjing Univ, Affiliated Drum Town Hosp, Sch Med, Spine Surg, Nanjing, Peoples R China.
Chinese Univ Hong Kong, Dept Chem Pathol, Hong Kong, Peoples R China.
Nanjing Univ, Chinese Univ Hong Kong, Joint Scoliosis Res Ctr, Nanjing 210008, Peoples R China.
RP Cheng, JCY (通讯作者)，Prince Wales Hosp, Dept Orthopaed & Traumatol, 5-F,Clin Sci Bldg, Shatin, Hong Kong, Peoples R China.
EM jackcheng@cuhk.edu.hk
RI Cheng, Jack/J-3878-2018; Tang, Nelson L/P-5018-2017
OI Cheng, Jack/0000-0001-8153-364X; Tang, Nelson L/0000-0002-3607-5819
CR ARCHER IA, 1985, J BONE JOINT SURG BR, V67, P185, DOI 10.1302/0301-620X.67B2.3980522
ASCANI E, 1986, SPINE, V11, P784, DOI 10.1097/00007632-198610000-00007
Audi L, 2006, J CLIN ENDOCR METAB, V91, P5038, DOI 10.1210/jc.2006-0828
BARTON DE, 1989, CYTOGENET CELL GENET, V50, P137, DOI 10.1159/000132743
Binder G, 2006, J CLIN ENDOCR METAB, V91, P659, DOI 10.1210/jc.2005-1581
BUNNELL WP, 1986, SPINE, V11, P773, DOI 10.1097/00007632-198610000-00003
Carrascosa A, 2006, J CLIN ENDOCR METAB, V91, P3281, DOI 10.1210/jc.2006-0685
Cheng JCY, 2006, ST HEAL T, V123, P47
Cheng JCY, 1999, SPINE, V24, P1218, DOI 10.1097/00007632-199906150-00008
Cheng JCY, 2000, J BONE MINER RES, V15, P1587, DOI 10.1359/jbmr.2000.15.8.1587
Cheng JCY, 1997, SPINE, V22, P1716, DOI 10.1097/00007632-199708010-00006
Cheung CSK, 2003, SPINE, V28, P2152, DOI 10.1097/01.BRS.0000084265.15201.D5
Cobb J., 1948, INSTR COURSE LECT AA, V5, P261
COOK SD, 1987, J PEDIATR ORTHOPED, V7, P168, DOI 10.1097/01241398-198703000-00011
Dos Santos C, 2004, NAT GENET, V36, P720, DOI 10.1038/ng1379
Gibbs RA, 2003, NATURE, V426, P789, DOI 10.1038/nature02168
Hung VWY, 2005, J BONE JOINT SURG AM, V87A, P2709, DOI 10.2106/JBJS.D.02782
Jorge AAL, 2006, J CLIN ENDOCR METAB, V91, P1076, DOI 10.1210/jc.2005-2005
LARON Z, 1994, CLIN ENDOCRINOL, V41, P631, DOI 10.1111/j.1365-2265.1994.tb01829.x
LARON Z, 1980, ANN CLIN RES, V12, P269
LONSTEIN JE, 1984, J BONE JOINT SURG AM, V66A, P1061, DOI 10.2106/00004623-198466070-00013
Machida M, 2006, J PINEAL RES, V41, P1, DOI 10.1111/j.1600-079X.2005.00312.x
Machida M, 2005, EUR SPINE J, V14, P843, DOI 10.1007/s00586-004-0806-1
MAURAS N, 1987, J CLIN ENDOCR METAB, V64, P596, DOI 10.1210/jcem-64-3-596
Miller NH, 2005, SPINE, V30, P1181, DOI 10.1097/01.brs.0000162282.46160.0a
Moreau A, 2004, SPINE, V29, P1772, DOI 10.1097/01.BRS.0000134567.52303.1A
Niu TH, 2005, GENE, V361, P38, DOI 10.1016/j.gene.2005.07.016
NORDWALL A, 1975, CLIN ORTHOP RELAT R, P6
Ogilvie JW, 2006, SPINE, V31, P679, DOI 10.1097/01.brs.0000202527.25356.90
Olney RC, 2003, MED PEDIATR ONCOL, V41, P228, DOI 10.1002/mpo.10342
Pantel J, 2000, J BIOL CHEM, V275, P18664, DOI 10.1074/jbc.M001615200
Pilotta A, 2006, J CLIN ENDOCR METAB, V91, P1178, DOI 10.1210/jc.2005-1308
ROGALA EJ, 1978, J BONE JOINT SURG AM, V60, P173, DOI 10.2106/00004623-197860020-00005
Ross R, 1999, GROWTH HORM IGF RES, V9, P45
Ross RJM, 1999, GROWTH HORM IGF RES, V9, P42, DOI 10.1016/S1096-6374(99)80080-X
Salvatori R, 2004, REV ENDOCR METAB DIS, V5, P15, DOI 10.1023/B:REMD.0000016121.58762.6d
Savage MO, 2004, GROWTH HORM IGF RES, V14, P301, DOI 10.1016/j.ghir.2004.04.001
SHOHAT M, 1988, ACTA ORTHOP SCAND, V59, P310, DOI 10.3109/17453678809149370
Wagner K, 2006, INT J CANCER, V118, P2903, DOI 10.1002/ijc.21703
Weinstein SL, 1999, SPINE, V24, P2592, DOI 10.1097/00007632-199912150-00006
WILLNER S, 1974, ACTA ORTHOP SCAND, V45, P854, DOI 10.3109/17453677408989696
Yeung HY, 2006, STUD HEALTH TECHNOL, V123, P18
Zhou Jing, 2004, Zhonghua Kou Qiang Yi Xue Za Zhi, V39, P97
NR 44
TC 20
Z9 26
U1 0
U2 4
PU LIPPINCOTT WILLIAMS & WILKINS
PI PHILADELPHIA
PA TWO COMMERCE SQ, 2001 MARKET ST, PHILADELPHIA, PA 19103 USA
SN 0009-921X
EI 1528-1132
J9 CLIN ORTHOP RELAT R
JI Clin. Orthop. Rel. Res.
PD SEP
PY 2007
IS 462
BP 53
EP 58
DI 10.1097/BLO.0b013e3180986dc2
PG 6
WC Orthopedics; Surgery
WE Science Citation Index Expanded (SCI-EXPANDED)
SC Orthopedics; Surgery
GA 210IL
UT WOS:000249449800010
PM 17514010
DA 2022-11-22
ER
PT J
AU Kruse, LM
Buchan, JG
Gurnett, CA
Dobbs, MB
AF Kruse, Lisa M.
Buchan, Jillian G.
Gurnett, Christina A.
Dobbs, Matthew B.
TI Polygenic Threshold Model with Sex Dimorphism in Adolescent Idiopathic
Scoliosis: The Carter Effect
SO JOURNAL OF BONE AND JOINT SURGERY-AMERICAN VOLUME
LA English
DT Article
ID GENOME-WIDE ASSOCIATION; BONE-MINERAL DENSITY; CANDIDATE REGIONS;
CALCIUM INTAKE; SUSCEPTIBILITY; INHERITANCE; LOCUS; GENE;
IDENTIFICATION; TWINS
AB Background: Adolescent idiopathic scoliosis occurs between two and ten times more frequently in females than in males. The exact cause of this sex discrepancy is unknown, but it may represent a difference in susceptibility to the deformity. If this difference is attributable to genetic factors, then males with adolescent idiopathic scoliosis would need to inherit a greater number of susceptibi…
Methods: One hundred and forty multiplex families in which more than one individual was affected with adolescent idiopathic scoliosis were studied. These families contained 1616 individuals, including 474 individuals with adolescent idiopathic scoloiosis and 1142 unaffected relatives. The rates of transmission from the 122 affected mothers and from the twenty-eight affected fathers were calculate…
Results: The prevalence of adolescent idiopathic scoliosis in these multiplex families was lowest in sons of affected mothers (36%, thirty-eight of 105) and highest in daughters of affected fathers (85%, twenty-two of twenty-six). Affected fathers transmitted adolescent idiopathic scoliosis to 80% (thirty-seven) of forty-six children, whereas affected mothers transmitted it to 56% (133) of 239 ch…
Conclusions: This study demonstrates the presence of the Carter effect in adolescent idiopathic scoliosis. This pattern can be explained by polygenic inheritance of adolescent idiopathic scoliosis, with a greater genetic load required for males to be affected.
C1 [Kruse, Lisa M.; Dobbs, Matthew B.] Washington Univ, Sch Med, Dept Orthopaed Surg, St Louis, MO 63110 USA.
[Buchan, Jillian G.] Washington Univ, Sch Med, Div Biol & Biomed Sci, St Louis, MO 63110 USA.
Washington Univ, Sch Med, Dept Neurol, St Louis, MO 63110 USA.
Washington Univ, Sch Med, Dept Pediat, St Louis, MO 63110 USA.
Shriners Hosp Children St Louis, St Louis, MO USA.
RP Kruse, LM (通讯作者)，Washington Univ, Sch Med, Dept Orthopaed Surg, 1 Childrens Pl, St Louis, MO 63110 USA.
OI Gurnett, Christina/0000-0001-9129-315X
CR Alden KJ, 2006, SPINE, V31, P1815, DOI 10.1097/01.brs.0000227264.23603.dc
Andersen MO, 2007, SPINE, V32, P927, DOI 10.1097/01.brs.0000259865.08984.00
AXENOVICH TI, 1988, GENETIKA+, V24, P2056
CARTER C O, 1969, Journal of Medical Genetics, V6, P233, DOI 10.1136/jmg.6.3.233
CHAKRABORTY R, 1986, GENET EPIDEMIOL, V3, P1, DOI 10.1002/gepi.1370030102
Chan V, 2002, AM J HUM GENET, V71, P401, DOI 10.1086/341607
Cheng J C, 2001, Spine (Phila Pa 1976), V26, pE19
Cheng JCY, 2000, J BONE MINER RES, V15, P1587, DOI 10.1359/jbmr.2000.15.8.1587
Cheung CSK, 2006, SPINE, V31, P330, DOI 10.1097/01.brs.0000197410.92525.10
Gurnett CA, 2009, SPINE, V34, pE94, DOI 10.1097/BRS.0b013e31818b88a5
HAPPLE R, 1982, INT ARCH ALLER A IMM, V68, P90, DOI 10.1159/000233072
HAPPLE R, 1982, HAUTARZT, V33, P106
Herring JA, 2002, TACHDJIANS PEDIAT OR, V2, P2265
Justice CM, 2003, SPINE, V28, P589, DOI 10.1097/00007632-200303150-00014
Kantarci OH, 2006, NEUROLOGY, V67, P305, DOI 10.1212/01.wnl.0000225070.13682.11
Kesling KL, 1997, SPINE, V22, p[2009, 2015]
Kruse LM, 2008, J BONE JOINT SURG AM, V90A, P2688, DOI 10.2106/JBJS.G.01346
Lee WTK, 2005, OSTEOPOROSIS INT, V16, P1024, DOI 10.1007/s00198-004-1792-1
Lenke LG, 2004, ADULT PEDIAT SPINE, V1, P337
Mao SH, 2011, EUR SPINE J, V20, P260, DOI 10.1007/s00586-010-1649-6
Miller NH, 2005, SPINE, V30, P1181, DOI 10.1097/01.brs.0000162282.46160.0a
Ogilvie JW, 2006, SPINE, V31, P679, DOI 10.1097/01.brs.0000202527.25356.90
RISEBOROUGH EJ, 1973, J BONE JOINT SURG AM, VA 55, P974, DOI 10.2106/00004623-197355050-00006
Salehi LB, 2002, HUM GENET, V111, P401, DOI 10.1007/s00439-002-0785-4
Sharma S, 2011, HUM MOL GENET, V20, P1456, DOI 10.1093/hmg/ddq571
Suh KT, 2007, EUR SPINE J, V16, P1563, DOI 10.1007/s00586-007-0390-2
Takahashi Y, 2011, NAT GENET, V43, P1237, DOI 10.1038/ng.974
Takahashi Y, 2011, J ORTHOP RES, V29, P834, DOI 10.1002/jor.21322
Wang WJ, 2011, J PEDIATR ORTHOPED, V31, pS14, DOI 10.1097/BPO.0b013e3181f73c12
Wang WJ, 2010, EUR SPINE J, V19, P726, DOI 10.1007/s00586-009-1247-7
Ward K, 2010, AM J MED GENET A, V152A, P1178, DOI 10.1002/ajmg.a.33145
Weinstein SL, 1999, SPINE, V24, P2592, DOI 10.1097/00007632-199912150-00006
WEINSTEIN SL, 1994, J PEDIATR ORTHOPED, V14, P561, DOI 10.1097/01241398-199409000-00001
Wise CA, 2000, SPINE, V25, P2372, DOI 10.1097/00007632-200009150-00017
WYNNE-DAVIES R, 1968, Journal of Bone and Joint Surgery British Volume, V50B, P24
Yeung HY, 2006, STUD HEALTH TECHNOL, V123, P599
Zhang HQ, 2009, SPINE, V34, P760, DOI 10.1097/BRS.0b013e31818ad5ac
Zhuang QY, 2011, PLOS ONE, V6, DOI 10.1371/journal.pone.0018834
NR 40
TC 23
Z9 24
U1 0
U2 7
PU LIPPINCOTT WILLIAMS & WILKINS
PI PHILADELPHIA
PA TWO COMMERCE SQ, 2001 MARKET ST, PHILADELPHIA, PA 19103 USA
SN 0021-9355
EI 1535-1386
J9 J BONE JOINT SURG AM
JI J. Bone Joint Surg.-Am. Vol.
PD AUG 15
PY 2012
VL 94A
IS 16
BP 1485
EP 1491
DI 10.2106/JBJS.K.01450
PG 7
WC Orthopedics; Surgery
WE Science Citation Index Expanded (SCI-EXPANDED)
SC Orthopedics; Surgery
GA 991ZT
UT WOS:000307745100007
PM 22992817
OA Green Submitted
DA 2022-11-22
ER
PT J
AU Takahashi, Y
Kou, I
Takahashi, A
Johnson, TA
Kono, K
Kawakami, N
Uno, K
Ito, M
Minami, S
Yanagida, H
Taneichi, H
Tsuji, T
Suzuki, T
Sudo, H
Kotani, T
Watanabe, K
Chiba, K
Hosono, N
Kamatani, N
Tsunoda, T
Toyama, Y
Kubo, M
Matsumoto, M
Ikegawa, S
AF Takahashi, Yohei
Kou, Ikuyo
Takahashi, Atsushi
Johnson, Todd A.
Kono, Katsuki
Kawakami, Noriaki
Uno, Koki
Ito, Manabu
Minami, Shohei
Yanagida, Haruhisa
Taneichi, Hiroshi
Tsuji, Taichi
Suzuki, Teppei
Sudo, Hideki
Kotani, Toshiaki
Watanabe, Kota
Chiba, Kazuhiro
Hosono, Naoya
Kamatani, Naoyuki
Tsunoda, Tatsuhiko
Toyama, Yoshiaki
Kubo, Michiaki
Matsumoto, Morio
Ikegawa, Shiro
TI A genome-wide association study identifies common variants near LBX1
associated with adolescent idiopathic scoliosis
SO NATURE GENETICS
LA English
DT Article
ID DORSAL SPINAL-CORD; TRANSMITTER PHENOTYPES; GENE POLYMORPHISMS;
SUSCEPTIBILITY; NEURONS; CHINESE
AB Adolescent idiopathic scoliosis is a pediatric spinal deformity affecting 2-3% of school-age children worldwide(1). Genetic factors have been implicated in its etiology(2). Through a genome-wide association study (GWAS) and replication study involving a total of 1,376 Japanese females with adolescent idiopathic scoliosis and 11,297 female controls, we identified a locus at chromosome 10q24.31 …
C1 [Takahashi, Yohei; Kou, Ikuyo; Ikegawa, Shiro] RIKEN, Lab Bone & Joint Dis, Ctr Genom Med, Tokyo, Japan.
[Takahashi, Yohei; Watanabe, Kota; Chiba, Kazuhiro; Toyama, Yoshiaki; Matsumoto, Morio] Keio Univ, Sch Med, Dept Orthopaed Surg, Tokyo, Japan.
[Takahashi, Atsushi; Kamatani, Naoyuki] RIKEN, Lab Stat Anal, Ctr Genom Med, Yokohama, Kanagawa, Japan.
[Johnson, Todd A.; Tsunoda, Tatsuhiko] RIKEN, Lab Med Informat, Ctr Genom Med, Yokohama, Kanagawa, Japan.
[Kono, Katsuki] Saiseikai Cent Hosp, Scoliosis Ctr, Tokyo, Japan.
[Kawakami, Noriaki; Tsuji, Taichi] Meijo Hosp, Dept Orthopaed Surg, Nagoya, Aichi, Japan.
[Uno, Koki; Suzuki, Teppei] Kobe Med Ctr, Dept Orthopaed Surg, Natl Hosp Org, Kobe, Hyogo, Japan.
[Ito, Manabu; Sudo, Hideki] Hokkaido Univ, Dept Adv Med Spine & Spinal Cord Disorders, Grad Sch Med, Sapporo, Hokkaido, Japan.
[Minami, Shohei; Kotani, Toshiaki] Seirei Sakura Citizen Hosp, Dept Orthopaed Surg, Sakura, Japan.
[Yanagida, Haruhisa] Fukuoka Childrens Hosp, Dept Orthopaed Surg, Fukuoka, Japan.
[Taneichi, Hiroshi] Dokkyo Med Univ, Dept Orthopaed Surg, Sch Med, Mibu, Tochigi, Japan.
[Hosono, Naoya; Kubo, Michiaki] RIKEN, Lab Genotyping Dev, Ctr Genom Med, Yokohama, Kanagawa, Japan.
RP Ikegawa, S (通讯作者)，RIKEN, Lab Bone & Joint Dis, Ctr Genom Med, Tokyo, Japan.
EM sikegawa@ims.u-tokyo.ac.jp
RI Kubo, Michiaki/N-7947-2015; Johnson, Todd/Q-9944-2019; Ikegawa,
Shiro/N-6895-2015; Matsumoto, Morio M/L-6227-2013; Sudo,
Hideki/G-2748-2012; Johnson, Todd Andrew/ABG-4704-2021; Tsunoda,
Tatsuhiko/K-2061-2014; Toyama, Yoshiaki/K-5743-2013
OI Johnson, Todd/0000-0003-3377-6692; Ikegawa, Shiro/0000-0003-0316-2147;
Johnson, Todd Andrew/0000-0003-3377-6692; Tsunoda,
Tatsuhiko/0000-0002-5439-7918;
FU Japanese Orthopaedic Association (JOA) [2009-1]; BioBank Japan;
Grants-in-Aid for Scientific Research [221S0001] Funding Source: KAKEN
FX We thank the individuals who participated in this study. We thank N.
Suzuki, M. Saito, M. Kamata, N. Hosogane, E. Okada, H. Hase, I.
Karasugi, M. Nakajima and A. Miyake for their help in collecting samples
and conducting the experimental study and T. Isono for technical
assistance. This work was supported by a grant-in-aid from the Japanese
Orthopaedic Association (JOA-Subsidized Science Project Research 2009-1)
and by BioBank Japan.
CR Cha PC, 2011, NAT GENET, V43, P447, DOI 10.1038/ng.805
Chen ZJ, 2009, EUR J HUM GENET, V17, P525, DOI 10.1038/ejhg.2008.203
Cheng LP, 2005, NAT NEUROSCI, V8, P1510, DOI 10.1038/nn1569
Gross MK, 2002, NEURON, V34, P535, DOI 10.1016/S0896-6273(02)00690-6
Guo X, 2006, SPINE, V31, pE437, DOI 10.1097/01.brs.0000222048.47010.bf
Huang MG, 2008, DEV BIOL, V322, P394, DOI 10.1016/j.ydbio.2008.06.031
Inoue Masatoshi, 2002, Stud Health Technol Inform, V91, P90
JAGLA K, 1995, MECH DEVELOP, V53, P345, DOI 10.1016/0925-4773(95)00450-5
Kesling KL, 1997, SPINE, V22, P2009, DOI 10.1097/00007632-199709010-00014
Kouwenhoven JWM, 2008, SPINE, V33, P2898, DOI 10.1097/BRS.0b013e3181891751
Langerak NG, 2011, J REHABIL MED, V43, P330, DOI 10.2340/16501977-0669
Muller T, 2002, NEURON, V34, P551, DOI 10.1016/S0896-6273(02)00689-X
Ohnishi Y, 2001, J HUM GENET, V46, P471, DOI 10.1007/s100380170047
OHTSUKA Y, 1988, SPINE, V13, P1251, DOI 10.1097/00007632-198811000-00008
PINCOTT JR, 1982, J BONE JOINT SURG BR, V64, P503
Qiu XS, 2007, SPINE, V32, P1748, DOI 10.1097/BRS.0b013e3180b9f0ff
RISEBOROUGH EJ, 1973, J BONE JOINT SURG AM, VA 55, P974, DOI 10.2106/00004623-197355050-00006
Schafer K, 2003, CIRC RES, V92, P73, DOI 10.1161/01.RES.0000050587.76563.A5
Sharma S, 2011, HUM MOL GENET, V20, P1456, DOI 10.1093/hmg/ddq571
Sieber MA, 2007, J NEUROSCI, V27, P4902, DOI 10.1523/JNEUROSCI.0717-07.2007
Takahashi Y, 2011, J ORTHOP RES, V29, P1055, DOI 10.1002/jor.21347
Takahashi Y, 2011, J ORTHOP RES, V29, P834, DOI 10.1002/jor.21322
Ueno M, 2011, J ORTHOP SCI, V16, P1, DOI 10.1007/s00776-010-0009-z
Wang H, 2008, SPINE, V33, P2199, DOI 10.1097/BRS.0b013e31817c03f9
Ward K, 2010, SPINE, V35, pE1455, DOI 10.1097/BRS.0b013e3181ed2de1
Weinstein SL, 1999, SPINE, V24, P2592, DOI 10.1097/00007632-199912150-00006
Wise CA, 2008, CURR GENOMICS, V9, P51, DOI 10.2174/138920208783884874
Wu J, 2006, SPINE, V31, P1131, DOI 10.1097/01.brs.0000216603.91330.6f
Yeung HY, 2006, STUD HEALTH TECHNOL, V123, P18
Zhang HQ, 2009, SPINE, V34, P760, DOI 10.1097/BRS.0b013e31818ad5ac
NR 31
TC 158
Z9 163
U1 1
U2 25
PU NATURE PUBLISHING GROUP
PI NEW YORK
PA 75 VARICK ST, 9TH FLR, NEW YORK, NY 10013-1917 USA
SN 1061-4036
J9 NAT GENET
JI Nature Genet.
PD DEC
PY 2011
VL 43
IS 12
BP 1237
EP U96
DI 10.1038/ng.974
PG 5
WC Genetics & Heredity
WE Science Citation Index Expanded (SCI-EXPANDED)
SC Genetics & Heredity
GA 860EK
UT WOS:000297931400019
PM 22019779
DA 2022-11-22
ER
PT J
AU Haller, G
Alvarado, DM
Willing, MC
Braverman, AC
Bridwell, KH
Kelly, M
Lenke, LG
Luhmann, SJ
Gurnett, CA
Dobbs, MB
AF Haller, Gabe
Alvarado, David M.
Willing, Marcia C.
Braverman, Alan C.
Bridwell, Keith H.
Kelly, Michael
Lenke, Lawrence G.
Luhmann, Scott J.
Gurnett, Christina A.
Dobbs, Matthew B.
TI Genetic Risk for Aortic Aneurysm in Adolescent Idiopathic Scoliosis
SO JOURNAL OF BONE AND JOINT SURGERY-AMERICAN VOLUME
LA English
DT Article
ID GENOTYPE-PHENOTYPE CORRELATIONS; SYNDROME TYPE-IV; MARFAN-SYNDROME;
CLINICAL RECOGNITION; INCIDENTAL FINDINGS; FBN1 MUTATIONS; RECURRENT;
OSTEOARTHRITIS; VARIANTS; ONSET
AB Background: Scoliosis is a feature of several genetic disorders that are also associated with aortic aneurysm, including Marfan syndrome, Loeys-Dietz syndrome, and type-IV Ehlers-Danlos syndrome. Life-threatening complications of aortic aneurysm can be decreased through early diagnosis. Genetic screening formutations in populations at risk, such as patients with adolescent idiopathic scoliosis…
Methods: The coding regions of five clinically actionable genes associated with scoliosis (COL3A1, FBN1, TGFBR1, TGFBR2, and SMAD3) and aortic aneurysm were sequenced in 343 adolescent idiopathic scoliosis cases. Gene variants that had minor allele frequencies of < 0.0001 or were present in human disease mutation databases were identified. Variants were classified as pathogenic, likely pathogenic…
Results: Pathogenic or likely pathogenic mutations were identified in 0.9% (three) of 343 adolescent idiopathic scoliosis cases. Two patients had pathogenic SMAD3 nonsense mutations consistent with type-III Loeys-Dietz syndrome and one patient had a pathogenic FBN1 mutation with subsequent confirmation of Marfan syndrome. Variants of unknown significance in COL3A1 and FBN1 were identified in 5.0%…
Conclusions: Clinically actionable pathogenic mutations in genes associated with adolescent idiopathic scoliosis and aortic aneurysm are rare in patients with adolescent idiopathic scoliosis who are not suspected of having these disorders, although variants of unknown significance are relatively common.
C1 [Haller, Gabe; Alvarado, David M.; Bridwell, Keith H.; Kelly, Michael; Lenke, Lawrence G.; Luhmann, Scott J.; Gurnett, Christina A.; Dobbs, Matthew B.] Washington Univ, Dept Orthopaed Surg, St Louis, MO 63110 USA.
[Willing, Marcia C.; Gurnett, Christina A.] Washington Univ, Dept Pediat, St Louis, MO 63110 USA.
[Braverman, Alan C.] Washington Univ, Dept Cardiol, St Louis, MO 63110 USA.
[Gurnett, Christina A.] Washington Univ, Dept Neurol, St Louis, MO 63110 USA.
RP Haller, G (通讯作者)，Washington Univ, Dept Orthopaed Surg, 660 South Euclid Ave, St Louis, MO 63110 USA.
EM dobbsm@wudosis.wustl.edu
RI Kelly, Michael P/CAE-8607-2022
OI Kelly, Michael P/0000-0001-6221-7406; Haller,
Gabriel/0000-0002-3884-5776; Gurnett, Christina/0000-0001-9129-315X
FU Shriners Hospital for Children; Marfan Foundation; National Institutes
of Health (NIH); Children's Discovery Institute of St. Louis Children's
Hospitall and Washington University School of Medicine; University of
Missouri Spinal Cord Injuries Research Program; NATIONAL HEART, LUNG,
AND BLOOD INSTITUTE [RC2HL102925, UC2HL102923, RC2HL102924, RC2HL103010,
UC2HL102925, RC2HL102923, UC2HL102924, UC2HL102926, RC2HL102926,
UC2HL103010] Funding Source: NIH RePORTER; NATIONAL INSTITUTE OF
ARTHRITIS AND MUSCULOSKELETAL AND SKIN DISEASES [R01AR067715] Funding
Source: NIH RePORTER; NATIONAL INSTITUTE OF DIABETES AND DIGESTIVE AND
KIDNEY DISEASES [T32DK077653] Funding Source: NIH RePORTER
FX Two authors of this study (M.B.D. and C.A.G.) received grants from the
Shriners Hospital for Children, the Marfan Foundation, the National
Institutes of Health (NIH), the Children's Discovery Institute of St.
Louis Children's Hospital and Washington University School of Medicine,
and the University of Missouri Spinal Cord Injuries Research Program.
Funds were used to pay for sequencing, analysis, and salaries.
CR [Anonymous], 2001, GENEREVIEWS
Aubart M, 2014, PLOS ONE, V9, DOI 10.1371/journal.pone.0096387
BEIGHTON P, 1969, Journal of Bone and Joint Surgery British Volume, V51-B, P444
Beroud C, 2000, HUM MUTAT, V15, P86, DOI 10.1002/(SICI)1098-1004(200001)15:1<86::AID-HUMU16>3.0.CO;2-4
Buchan JG, 2014, HUM MOL GENET, V23, P5271, DOI 10.1093/hmg/ddu224
Chandra A, 2012, INVEST OPHTH VIS SCI, V53, P4889, DOI 10.1167/iovs.12-9874
Cook JR, 2014, ADV EXP MED BIOL, V802, P77, DOI 10.1007/978-94-007-7893-1_6
Davids JR, 2004, J BONE JOINT SURG AM, V86A, P2187, DOI 10.2106/00004623-200410000-00009
Diab M, 2011, SPINE, V36, P667, DOI 10.1097/BRS.0b013e3181da218c
DIETZ HC, 1991, NATURE, V352, P337, DOI 10.1038/352337a0
Dorschner MO, 2013, AM J HUM GENET, V93, P631, DOI 10.1016/j.ajhg.2013.08.006
Erkula G, 2010, J BONE JOINT SURG AM, V92A, P1876, DOI 10.2106/JBJS.I.01140
Exome Aggregation Consortium (ExAC), EXAC BROWS BET
Green RC, 2013, GENET MED, V15, P565, DOI 10.1038/gim.2013.73
Leistritz DF, 2011, GENET MED, V13, P717, DOI 10.1097/GIM.0b013e3182180c89
Loeys B, 2001, ARCH INTERN MED, V161, P2447, DOI 10.1001/archinte.161.20.2447
Loeys BL, 2010, J MED GENET, V47, P476, DOI 10.1136/jmg.2009.072785
Loeys BL, 2005, NAT GENET, V37, P275, DOI 10.1038/ng1511
Loeys BL, 2008, GENEREVIEWS
Pepin MG, 1993, GENEREVIEWS
Pyeritz RE, 2012, GENET MED, V14, P171, DOI [10.1038/gim.2011.48, 10.1038/gim.2012.74]
Richards S, 2015, GENET MED, V17, P405, DOI 10.1038/gim.2015.30
Rommel K, 2005, HUM MUTAT, V26, P529, DOI 10.1002/humu.20239
Sheikhzadeh S, 2012, CLIN GENET, V82, P240, DOI 10.1111/j.1399-0004.2011.01771.x
Sponseller PD, 2010, J BONE JOINT SURG AM, V92A, P1868, DOI 10.2106/JBJS.I.00892
SPONSELLER PD, 1995, J BONE JOINT SURG AM, V77A, P867, DOI 10.2106/00004623-199506000-00007
Stheneur C, 2014, GENET MED, V16, P246, DOI 10.1038/gim.2013.123
SUPERTIFURGA A, 1988, J BIOL CHEM, V263, P6226
Turner CLS, 2009, AM J MED GENET A, V149A, P161, DOI 10.1002/ajmg.a.32593
van de Laar IMBH, 2012, J MED GENET, V49, P47, DOI 10.1136/jmedgenet-2011-100382
van de Laar IMBH, 2011, NAT GENET, V43, P121, DOI 10.1038/ng.744
NR 31
TC 8
Z9 8
U1 0
U2 6
PU JOURNAL BONE JOINT SURGERY INC
PI NEEDHAM
PA 20 PICKERING ST, NEEDHAM, MA 02192 USA
SN 0021-9355
EI 1535-1386
J9 J BONE JOINT SURG AM
JI J. Bone Joint Surg.-Am. Vol.
PD SEP 2
PY 2015
VL 97A
IS 17
BP 1411
EP 1417
DI 10.2106/JBJS.O.00290
PG 7
WC Orthopedics; Surgery
WE Science Citation Index Expanded (SCI-EXPANDED)
SC Orthopedics; Surgery
GA CY4SH
UT WOS:000366398000009
PM 26333736
OA Green Published, Green Submitted
DA 2022-11-22
ER
PT J
AU McGregor, TL
Gurnett, CA
Dobbs, MB
Wise, CA
Morcuende, JA
Morgan, TM
Menon, R
Muglia, LJ
AF McGregor, Tracy L.
Gurnett, Christina A.
Dobbs, Matthew B.
Wise, Carol A.
Morcuende, Jose A.
Morgan, Thomas M.
Menon, Ramkumar
Muglia, Louis J.
TI Common polymorphisms in human lysyl oxidase genes are not associated
with the adolescent idiopathic scoliosis phenotype
SO BMC MEDICAL GENETICS
LA English
DT Article
ID HAIR COPPER; SUSCEPTIBILITY; CHICKENS; LINKAGE; POWER; TWINS
AB Background: Although adolescent idiopathic scoliosis affects approximately 3% of adolescents, the genetic contributions have proven difficult to identify. Work in model organisms, including zebrafish, chickens, and mice, has implicated the lysyl oxidase family of enzymes in the development of scoliosis. We hypothesized that common polymorphisms in the five human lysyl oxidase genes (LOX, LOXL1…
Methods: This was a case-control genetic association study. A total of 112 coding and tag SNPs in LOX, LOXL1, LOXL2, LOXL3, and LOXL4 were genotyped in a discovery cohort of 138 cases and 411 controls. Genotypes were tested for association with adolescent idiopathic scoliosis by logistic regression with a two degree of freedom genotypic model and gender as a covariate. Fourteen SNPs with p < 0.1 …
Results: No evidence for significant association was found between coding or tag SNPs in LOX, LOXL1, LOXL2, LOXL3, and LOXL4 and the phenotype of adolescent idiopathic scoliosis.
Conclusions: Despite suggestive evidence in model organisms, common variants and known coding SNPs in the five human lysyl oxidase genes do not confer increased genotypic risk for adolescent idiopathic scoliosis. The above methodology does not address rare variants or individually private mutations in these genes, and future research may focus on this area.
C1 [McGregor, Tracy L.; Morgan, Thomas M.; Muglia, Louis J.] Vanderbilt Univ, Sch Med, Dept Pediat, Nashville, TN 37232 USA.
[McGregor, Tracy L.; Morgan, Thomas M.; Muglia, Louis J.] Vanderbilt Univ, Sch Med, Ctr Human Genet Res, Nashville, TN 37232 USA.
[Gurnett, Christina A.] Washington Univ, Sch Med, Dept Neurol, St Louis, MO 63110 USA.
[Gurnett, Christina A.] Washington Univ, Sch Med, Dept Pediat, St Louis, MO 63110 USA.
[Dobbs, Matthew B.] Washington Univ, Sch Med, Dept Orthoped Surg, St Louis, MO 63110 USA.
[Dobbs, Matthew B.] St Louis Shriners Hosp Children, St Louis, MO 63131 USA.
[Wise, Carol A.] Texas Scottish Rite Hosp Children, Sarah M & Charles E Seay Ctr Musculoskeletal Res, Dallas, TX 75219 USA.
[Wise, Carol A.] Univ Texas SW Med Ctr Dallas, Dept Orthopaed Surg, Dallas, TX 75390 USA.
[Wise, Carol A.] Univ Texas SW Med Ctr Dallas, McDermott Ctr Human Growth & Dev, Dallas, TX 75390 USA.
[Morcuende, Jose A.] Univ Iowa, Dept Orthoped Surg & Rehabil, Iowa City, IA 52242 USA.
[Menon, Ramkumar] Perinatal Res Ctr, Nashville, TN 37203 USA.
[Menon, Ramkumar] Emory Univ, Rollins Sch Publ Hlth, Dept Epidemiol, Atlanta, GA 30322 USA.
[Muglia, Louis J.] Vanderbilt Univ, Vanderbilt Kennedy Ctr Human Dev, Nashville, TN 37232 USA.
[Muglia, Louis J.] Vanderbilt Univ, Sch Med, Dept Mol Physiol & Biophys, Nashville, TN 37232 USA.
RP McGregor, TL (通讯作者)，Vanderbilt Univ, Sch Med, Dept Pediat, Nashville, TN 37232 USA.
EM tracy.mcgregor@vanderbilt.edu
RI Morgan, Tom/C-3478-2012
OI Gurnett, Christina/0000-0001-9129-315X; Wise, Carol/0000-0002-6790-2194
FU National Institute of Environmental Health Sciences, NIH [K12 ES015855];
National Center for Research Resources, NIH [1 UL1 RR024975]; EUNICE
KENNEDY SHRIVER NATIONAL INSTITUTE OF CHILD HEALTH & HUMAN DEVELOPMENT
[R01HD052973] Funding Source: NIH RePORTER; NATIONAL CENTER FOR RESEARCH
RESOURCES [UL1RR024975] Funding Source: NIH RePORTER; NATIONAL INSTITUTE
OF ENVIRONMENTAL HEALTH SCIENCES [K12ES015855] Funding Source: NIH
RePORTER
FX TLM: Supported by Vanderbilt Environmental Health Science Scholars
(VEHSS) grant K12 ES015855 from the National Institute of Environmental
Health Sciences, NIH, and by Vanderbilt CTSA grant 1 UL1 RR024975 from
the National Center for Research Resources, NIH
CR Akagawa H, 2007, HUM GENET, V121, P377, DOI 10.1007/s00439-007-0333-3
Andersen MO, 2007, SPINE, V32, P927, DOI 10.1097/01.brs.0000259865.08984.00
[Anonymous], DATABASE SINGLE NUCL
Barrett JC, 2005, BIOINFORMATICS, V21, P263, DOI 10.1093/bioinformatics/bth457
Bashiardes S, 2004, HUM GENET, V115, P81, DOI 10.1007/s00439-004-1121-y
Dastych M, 2008, J ORTHOP RES, V26, P1279, DOI 10.1002/jor.20629
de Bakker PIW, 2005, NAT GENET, V37, P1217, DOI 10.1038/ng1669
Erler JT, 2009, CANCER CELL, V15, P35, DOI 10.1016/j.ccr.2008.11.012
Gansner JM, 2007, DEV BIOL, V307, P202, DOI 10.1016/j.ydbio.2007.04.029
Gao XC, 2007, AM J HUM GENET, V80, P957, DOI 10.1086/513571
GREVE C, 1987, J NUTR, V117, P189, DOI 10.1093/jn/117.1.189
Iftikhar M, 2011, J BIOL CHEM, V286, P909, DOI 10.1074/jbc.M110.155622
Ito H, 2001, J BIOL CHEM, V276, P24023, DOI 10.1074/jbc.M100861200
Kesling KL, 1997, SPINE, V22, P2009, DOI 10.1097/00007632-199709010-00014
Lopez B, 2009, HYPERTENSION, V53, P236, DOI 10.1161/HYPERTENSIONAHA.108.125278
Lucero HA, 2006, CELL MOL LIFE SCI, V63, P2304, DOI 10.1007/s00018-006-6149-9
Miller NH, 2007, CLIN ORTHOP RELAT R, P6, DOI 10.1097/BLO.0b013e318126c062
Morgan TM, 2007, JAMA-J AM MED ASSOC, V297, P1551, DOI 10.1001/jama.297.14.1551
OPSAHL W, 1984, SCIENCE, V225, P440, DOI 10.1126/science.6740317
Pischon N, 2009, CALCIFIED TISSUE INT, V85, P119, DOI 10.1007/s00223-009-9252-8
PRATT WB, 1980, SPINE, V5, P230, DOI 10.1097/00007632-198005000-00005
PRATT WB, 1984, SPINE, V9, P540, DOI 10.1097/00007632-198407000-00027
Purcell S, 2003, BIOINFORMATICS, V19, P149, DOI 10.1093/bioinformatics/19.1.149
Purcell S., PLINK
Purcell S, 2007, AM J HUM GENET, V81, P559, DOI 10.1086/519795
ROGALA EJ, 1978, J BONE JOINT SURG AM, V60, P173, DOI 10.2106/00004623-197860020-00005
Sharma S, 2011, HUM MOL GENET, V20, P1456, DOI 10.1093/hmg/ddq571
Thorisson GA, 2005, GENOME RES, V15, P1592, DOI 10.1101/gr.4413105
Thorleifsson G, 2007, SCIENCE, V317, P1397, DOI 10.1126/science.1146554
Wang WJ, 2011, J PEDIATR ORTHOPED, V31, pS14, DOI 10.1097/BPO.0b013e3181f73c12
NR 30
TC 4
Z9 8
U1 0
U2 1
PU BIOMED CENTRAL LTD
PI LONDON
PA 236 GRAYS INN RD, FLOOR 6, LONDON WC1X 8HL, ENGLAND
SN 1471-2350
J9 BMC MED GENET
JI BMC Med. Genet.
PD JUL 8
PY 2011
VL 12
AR 92
DI 10.1186/1471-2350-12-92
PG 7
WC Genetics & Heredity
WE Science Citation Index Expanded (SCI-EXPANDED)
SC Genetics & Heredity
GA 805UE
UT WOS:000293753700001
PM 21740577
OA gold, Green Published
DA 2022-11-22
ER
PT J
AU Li, W
Li, YW
Zhang, LS
Guo, H
Tian, D
Li, Y
Peng, Y
Zheng, Y
Dai, YL
Xia, K
Lan, XQ
Wang, B
Hu, ZM
AF Li, Wei
Li, YaWei
Zhang, Lusi
Guo, Hui
Tian, Di
Li, Ying
Peng, Yu
Zheng, Yu
Dai, Yuliang
Xia, Kun
Lan, Xinqiang
Wang, Bing
Hu, Zhengmao
TI AKAP2 identified as a novel gene mutated in a Chinese family with
adolescent idiopathic scoliosis
SO JOURNAL OF MEDICAL GENETICS
LA English
DT Article
ID GENOME-WIDE ASSOCIATION; DNA-SEQUENCING DATA; SUSCEPTIBILITY; VARIANTS;
GROWTH; LOCUS; BONE; ASSIGNMENT; FRAMEWORK; MELATONIN
AB Background Adolescent idiopathic scoliosis exhibits high heritability and is one of the most common spinal deformities found in adolescent populations. However, little is known about the disease-causing genes in families with adolescent idiopathic scoliosis exhibiting Mendelian inheritance. Objective The aim of this study was to identify the causative gene in a family with adolescent idiopathi…
Methods Whole-exome sequencing was performed on this family to identify the candidate gene. Sanger sequencing was conducted to validate the candidate mutations and familial segregation. Real-time QPCR was used to measure the expression level of the possible causative gene.
Results We identified the mutation c.2645A>C (p.E882A) within the AKAP2 gene, which cosegregated with the adolescent idiopathic scoliosis phenotypes. AKAP2 is located in a previously reported linkage locus (IS4) on chromosome 9q31.2-q34.2 and has been implicated in skeletal development. The mutation was absent in dbSNP144, ESP6500 and 503 ethnicity-matched controls. Real-time QPCR revealed that t…
Conclusions AKAP2 was therefore implicated as a novel gene mutated in a Chinese family with adolescent idiopathic scoliosis. Further studies should be conducted to validate the results from the perspective of both the genetics and pathogenesis of this disease.
C1 [Li, YaWei; Dai, Yuliang; Wang, Bing] Cent S Univ, Xiangya Hosp 2, Dept Spine Surg, 139 Renmin Rd, Changsha 410011, Hunan, Peoples R China.
[Lan, Xinqiang] Weihai Maternal & Child Hlth Hosp, Lab Prepotency & Genet, 51 Guangming Rd, Weihai 264200, Shandong, Peoples R China.
[Zhang, Lusi] Cent S Univ, Xiangya Hosp 2, Dept Ophthalmol, Changsha, Hunan, Peoples R China.
[Xia, Kun] Xinjiang Univ, Coll Life Sci & Technol, Urumqi, Xinjiang, Peoples R China.
[Xia, Kun] Cent S Univ, Key Lab Med Informat Res, Changsha, Hunan, Peoples R China.
RP Hu, ZM (通讯作者)，Cent S Univ, State Key Lab Med Genet, 110 Xiangya Rd, Changsha 410078, Hunan, Peoples R China.; Wang, B (通讯作者)，Cent S Univ, Xiangya Hosp 2, Dept Spine Surg, 139 Renmin Rd, Changsha 410011, Hunan, Peoples R China.; Lan, XQ (通讯作者)，Weihai Maternal & Child Hlth Hosp, Lab Prepotency & Genet, 51 Guangming Rd, Weihai 264200, Shandong, Peoples R China.
EM xinqiangL@126.com; bingwang20021972@aliyun.com; huzhengmao@sklmg.edu.cn
RI LAN, XIN/GRX-8159-2022; XIA, KUN/AAO-3525-2020
OI Zhang, Lusi/0000-0001-6659-7944
FU National Natural Science Foundation of China [81371919, 31400919,
81330027]; National Basic Research Program of China [2012CB517902];
Natural Science Foundation of Hunan Province [2015JJ2160]
FX The research was supported by the National Natural Science Foundation of
China (81371919, 31400919 and 81330027), the National Basic Research
Program of China (2012CB517902) and the Natural Science Foundation of
Hunan Province (2015JJ2160).
CR Chan V, 2002, AM J HUM GENET, V71, P401, DOI 10.1086/341607
Cheung CSK, 2003, SPINE, V28, P2152, DOI 10.1097/01.BRS.0000084265.15201.D5
Chu WCW, 2006, SPINE, V31, pE19, DOI 10.1097/01.brs.0000193892.20764.51
DePristo MA, 2011, NAT GENET, V43, P491, DOI 10.1038/ng.806
Gao XC, 2007, AM J HUM GENET, V80, P957, DOI 10.1086/513571
Guo X, 2003, J BONE JOINT SURG BR, V85B, P1026, DOI 10.1302/0301-620X.85B7.14046
Justice CM, 2003, SPINE, V28, P589, DOI 10.1097/00007632-200303150-00014
Kao RS, 2013, BONE, V55, P277, DOI 10.1016/j.bone.2013.04.001
Li H, 2010, BIOINFORMATICS, V26, P589, DOI 10.1093/bioinformatics/btp698
Li H, 2009, BIOINFORMATICS, V25, P2078, DOI 10.1093/bioinformatics/btp352
McKenna A, 2010, GENOME RES, V20, P1297, DOI 10.1101/gr.107524.110
Moreau A, 2004, SPINE, V29, P1772, DOI 10.1097/01.BRS.0000134567.52303.1A
Ocaka L, 2008, J MED GENET, V45, P87, DOI 10.1136/jmg.2007.051896
Ogilvie J, 2010, CURR OPIN PEDIATR, V22, P67, DOI 10.1097/MOP.0b013e32833419ac
Panza E, 2007, INT J MOL MED, V19, P429
Patten SA, 2015, J CLIN INVEST, V125, P1124, DOI 10.1172/JCI77262
Roach JW, 1999, ORTHOP CLIN N AM, V30, P353, DOI 10.1016/S0030-5898(05)70092-4
ROGALA EJ, 1978, J BONE JOINT SURG AM, V60, P173, DOI 10.2106/00004623-197860020-00005
Salehi LB, 2002, HUM GENET, V111, P401, DOI 10.1007/s00439-002-0785-4
Sharma S, 2011, HUM MOL GENET, V20, P1456, DOI 10.1093/hmg/ddq571
SPENCER GSG, 1976, J NEUROL SCI, V30, P143, DOI 10.1016/0022-510X(76)90262-8
Takahashi Y, 2011, NAT GENET, V43, P1237, DOI 10.1038/ng.974
Wang K, 2010, NUCLEIC ACIDS RES, V38, DOI 10.1093/nar/gkq603
Wang WWJ, 2014, INT J MOL SCI, V15, P17100, DOI 10.3390/ijms150917100
NR 25
TC 28
Z9 31
U1 0
U2 17
PU BMJ PUBLISHING GROUP
PI LONDON
PA BRITISH MED ASSOC HOUSE, TAVISTOCK SQUARE, LONDON WC1H 9JR, ENGLAND
SN 0022-2593
EI 1468-6244
J9 J MED GENET
JI J. Med. Genet.
PD JUL
PY 2016
VL 53
IS 7
BP 488
EP U73
DI 10.1136/jmedgenet-2015-103684
PG 6
WC Genetics & Heredity
WE Science Citation Index Expanded (SCI-EXPANDED)
SC Genetics & Heredity
GA DP5KH
UT WOS:000378534500009
PM 26989089
OA hybrid, Green Published
DA 2022-11-22
ER
PT J
AU Bae, JW
Cho, CH
Min, WK
Kim, UK
AF Bae, Jae Woong
Cho, Chang-Hyun
Min, Woo-Kie
Kim, Un-Kyung
TI Associations between matrilin-1 gene polymorphisms and adolescent
idiopathic scoliosis curve patterns in a Korean population
SO MOLECULAR BIOLOGY REPORTS
LA English
DT Article
DE Adolescent idiopathic scoliosis; Single nucleotide polymorphism; MATN1;
Gene; Association
ID CANDIDATE REGIONS; SILENT MUTATION; COLLAGEN GENES; SUSCEPTIBILITY;
RECEPTOR; LOCUS; IDENTIFICATION; ASSIGNMENT; ETIOLOGY; CHINESE
AB Adolescent idiopathic scoliosis (AIS) is a complex disorder with an unclear etiology and pathogenesis. In previous studies, genome-wide linkage and genetic association analyses have been carried out to find genetic factors linked with AIS. In this study, we examined whether the susceptibility to AIS is associated with MATN1 gene polymorphisms in a Korean population, which included 166 individu…
C1 [Bae, Jae Woong; Kim, Un-Kyung] Kyungpook Natl Univ, Coll Nat Sci, Dept Biol, Taegu 702701, South Korea.
[Cho, Chang-Hyun; Min, Woo-Kie] Kyungpook Natl Univ, Sch Med, Dept Orthoped Surg, Taegu 702701, South Korea.
RP Kim, UK (通讯作者)，Kyungpook Natl Univ, Coll Nat Sci, Dept Biol, Taegu 702701, South Korea.
EM wkmin@knu.ac.kr; kimuk@knu.ac.kr
OI Min, Woo-Kie/0000-0003-2079-5085
CR Alden KJ, 2006, SPINE, V31, P1815, DOI 10.1097/01.brs.0000227264.23603.dc
AXENOVICH TI, 1988, GENETIKA+, V24, P2056
BARRACK RL, 1984, SPINE, V9, P681, DOI 10.1097/00007632-198410000-00005
Bashiardes S, 2004, HUM GENET, V115, P81, DOI 10.1007/s00439-004-1121-y
Blank RD, 1999, LUPUS, V8, P356, DOI 10.1177/096120339900800505
Burwell R G, 2003, Pediatr Rehabil, V6, P137
Chan V, 2002, AM J HUM GENET, V71, P401, DOI 10.1086/341607
Chao HK, 2001, HUM GENET, V108, P14, DOI 10.1007/s004390000435
CHEN Q, 1995, MOL BIOL CELL, V6, P1743, DOI 10.1091/mbc.6.12.1743
Chen ZJ, 2009, EUR J HUM GENET, V17, P525, DOI 10.1038/ejhg.2008.203
COWELL HR, 1970, AM J NURS, V70, P763, DOI 10.2307/3421217
Deak F, 1999, MATRIX BIOL, V18, P55, DOI 10.1016/S0945-053X(98)00006-7
DICKSON RA, 1988, LANCET, V1, P1151
Gao XC, 2007, AM J HUM GENET, V80, P957, DOI 10.1086/513571
Giampietro PF, 1999, AM J MED GENET, V83, P164, DOI 10.1002/(SICI)1096-8628(19990319)83:3<164::AID-AJMG5>3.3.CO;2-4
Inoue M, 2002, SPINE, V27, P2357, DOI 10.1097/00007632-200211010-00009
Justice CM, 2003, SPINE, V28, P589, DOI 10.1097/00007632-200303150-00014
KANE WJ, 1977, CLIN ORTHOP RELAT R, P43
Kesling K. L., 1997, SPINE, V22
Kesling KL, 1997, SPINE, V22, P2009, DOI 10.1097/00007632-199709010-00014
Kimchi-Sarfaty C, 2007, SCIENCE, V315, P525, DOI 10.1126/science.1135308
Lenke LG, 2001, J BONE JOINT SURG AM, V83A, P1169, DOI 10.2106/00004623-200108000-00006
Lowe TG, 2000, J BONE JOINT SURG AM, V82A, P1157, DOI 10.2106/00004623-200008000-00014
Miller NH, 2005, SPINE, V30, P1181, DOI 10.1097/01.brs.0000162282.46160.0a
Miller NH, 2002, CLIN ORTHOP RELAT R, P60, DOI 10.1097/01.blo.0000022196.37246.2d
Montanaro L, 2006, SCOLIOSIS SPINAL DIS, V1, DOI 10.1186/1748-7161-1-21
Montera M, 2001, J MED GENET, V38, P863, DOI 10.1136/jmg.38.12.863
Ocaka L, 2008, J MED GENET, V45, P87, DOI 10.1136/jmg.2007.051896
Parent Stefan, 2005, Instr Course Lect, V54, P529
Qiu XS, 2007, CLIN ORTHOP RELAT R, P53, DOI 10.1097/BLO.0b013e3180986dc2
Qiu XS, 2007, SPINE, V32, P1748, DOI 10.1097/BRS.0b013e3180b9f0ff
RISEBOROUGH EJ, 1973, J BONE JOINT SURG AM, VA 55, P974, DOI 10.2106/00004623-197355050-00006
ROGALA EJ, 1978, J BONE JOINT SURG AM, V60, P173, DOI 10.2106/00004623-197860020-00005
Salehi LB, 2002, HUM GENET, V111, P401, DOI 10.1007/s00439-002-0785-4
Stephens M, 2003, AM J HUM GENET, V73, P1162, DOI 10.1086/379378
Wang H, 2008, SPINE, V33, P2199, DOI 10.1097/BRS.0b013e31817c03f9
Weinstein S L, 1989, Instr Course Lect, V38, P115
Wise CA, 2000, SPINE, V25, P2372, DOI 10.1097/00007632-200009150-00017
Wu J, 2006, SPINE, V31, P1131, DOI 10.1097/01.brs.0000216603.91330.6f
WYNNE-DAVIES R, 1968, Journal of Bone and Joint Surgery British Volume, V50B, P24
NR 42
TC 10
Z9 13
U1 0
U2 11
PU SPRINGER
PI DORDRECHT
PA VAN GODEWIJCKSTRAAT 30, 3311 GZ DORDRECHT, NETHERLANDS
SN 0301-4851
EI 1573-4978
J9 MOL BIOL REP
JI Mol. Biol. Rep.
PD MAY
PY 2012
VL 39
IS 5
BP 5561
EP 5567
DI 10.1007/s11033-011-1360-7
PG 7
WC Biochemistry & Molecular Biology
WE Science Citation Index Expanded (SCI-EXPANDED)
SC Biochemistry & Molecular Biology
GA 917BU
UT WOS:000302147800058
PM 22193623
DA 2022-11-22
ER
PT J
AU Morcuende, JA
Minhas, R
Dolan, L
Stevens, J
Beck, J
Wang, K
Weinstein, SL
Sheffield, V
AF Morcuende, JA
Minhas, R
Dolan, L
Stevens, J
Beck, J
Wang, K
Weinstein, SL
Sheffield, V
TI Allelic variants of human melatonin 1A receptor in patients with
familial adolescent idiopathic scoliosis
SO SPINE
LA English
DT Article
DE etiology; genetics; adolescent idiopathic scoliosis; melatonin; hMel-1A
receptor
ID YOUNG CHICKENS; LINKAGE ANALYSIS; PINEALECTOMY; TWINS; SLEEP;
PATHOGENESIS; DISORDERS; SECRETION; PATTERNS
AB Study Design. A genetic study of patients with familial adolescent idiopathic scoliosis.
Objectives. The purpose of this study was to evaluate the evidence for linkage on chromosome 4q and determine whether mutations in the gene coding for melatonin receptor are present.
Summary of Background Data. Adolescent idiopathic scoliosis is the most common spine deformity arising during childhood, but its cause remains unknown. The fact that adolescent idiopathic scoliosis is often seen in several members of the same family strongly suggests a genetic factor. Recent work by Wise et al provides evidence for linkage of adolescent idiopathic scoliosis at several different c…
Methods. Probands having clinically relevant idiopathic scoliosis (Cobb angle >30degrees) and their relatives were identified. Radiographic confirmation was required for a positive diagnosis. Linkage analysis was performed with 15 micro-satellite markers of chromosome 4q spaced at approximately 10-cM resolution and 5 microsatellite markers surrounding the site for human melatonin receptor. The ge…
Results. There was no evidence for linkage at chromosome 4q in this study population. Twenty-nine individuals demonstrated aberrant single-strand conformation polymorphism band patterns, and sequence evaluation demonstrated six genetic polymorphisms for the gene for human melatonin receptor. These genetic variations were found in both affected and nonaffected individuals, and there was no correla…
Conclusions. The results of this study demonstrated no evidence of linkage to chromosome 4q and no mutations in the coding region of the gene for human melatonin receptor. The identification of variants in the human melatonin receptor could provide a useful tool for testing the gene in the predisposition to various other melatonin-related disorders and for clarifying the role of melatonin in adol…
C1 Univ Iowa, Dept Orthopaed Surg, Iowa City, IA USA.
Univ Iowa, Dept Pediat, Iowa City, IA 52242 USA.
Univ Iowa, Dept Biostat, Iowa City, IA USA.
RP Morcuende, JA (通讯作者)，Univ Iowa Hosp & Clin, Dept Orthopaed Surg, 200 Hawkins Dr, Iowa City, IA 52242 USA.
EM jose-morcuende@uiowa.edu
OI Dolan, Lori/0000-0003-2455-2187; Sheffield, Val/0000-0002-6282-0835;
Weinstein, Stuart/0000-0002-3676-6687
CR Bagnall K, 1999, J BONE JOINT SURG AM, V81A, P191, DOI 10.2106/00004623-199902000-00006
Bagnall KM, 1996, SPINE, V21, P1974, DOI 10.1097/00007632-199609010-00006
Bagnall KM, 2001, SPINE, V26, P1022, DOI 10.1097/00007632-200105010-00007
Beuerlein M, 2001, SPINE, V26, P237, DOI 10.1097/00007632-200102010-00007
Brodner W, 2000, J BONE JOINT SURG BR, V82B, P399, DOI 10.1302/0301-620X.82B3.10208
COWELL HR, 1969, J BONE JOINT SURG AM, VA 51, P1236
DE GEORGE FRANCES V., 1967, J MED GENET, V4, P251, DOI 10.1136/jmg.4.4.251
DEPALMA AF, 1961, CLIN ORTHOP RELAT R, V19, P239
Dubousset J., 1983, ORTHOP T, V7, P7
Ebisawa T, 1999, BIOCHEM BIOPH RES CO, V262, P832, DOI 10.1006/bbrc.1999.1308
ESTEVE R, 1958, J BONE JOINT SURG BR, V40, P97, DOI 10.1302/0301-620X.40B1.97
FABER A, 1936, ARCH ORTHOP UNFALLCH, V36, P217
Fagan AB, 1998, SPINE, V23, P41, DOI 10.1097/00007632-199801010-00009
Filho N.A., 1971, J BONE JOINT SURG AM, V53, P199
FINK R, 1997, SLEEP RES, V26, P713
Fraschini F, 1999, BIOL SIGNAL RECEPT, V8, P111
GAERTNER RL, 1979, SOUTHERN MED J, V72, P231, DOI 10.1097/00007611-197902000-00029
Garland HG, 1934, BRIT MED J, V1934, P328, DOI 10.1136/bmj.1.3816.328
HULL BL, 1961, J BONE JOINT SURG BR, V43, P285
Inoh H, 2001, SPINE, V26, P1014, DOI 10.1097/00007632-200105010-00006
Inoue M, 1998, J BONE JOINT SURG BR, V80B, P212, DOI 10.1302/0301-620X.80B2.7544
Jones CR, 1999, NAT MED, V5, P1062, DOI 10.1038/12502
Kruglyak L, 1998, J COMPUT BIOL, V5, P1, DOI 10.1089/cmb.1998.5.1
Kruglyak L, 1996, AM J HUM GENET, V58, P1347
MACHIDA M, 1995, J BONE JOINT SURG BR, V77B, P134, DOI 10.1302/0301-620X.77B1.7822371
MACHIDA M, 1994, J PEDIATR ORTHOPED, V14, P329, DOI 10.1097/01241398-199405000-00010
MCKINLEY LM, 1965, SPINE, V3, P227
MILLER NH, 1998, INT RES SOC SPIN DEF
MOORE D, 1972, J BONE JOINT SURG AM, V54, P201
MURDOCH G, 1959, J BONE JOINT SURG BR, V41, P736, DOI 10.1302/0301-620X.41B4.736
Pang SF, 1997, BIOL SIGNAL, V6, P272
REPPERT SM, 1994, NEURON, V13, P1177, DOI 10.1016/0896-6273(94)90055-8
RISEBOROUGH EJ, 1973, J BONE JOINT SURG AM, VA 55, P974, DOI 10.2106/00004623-197355050-00006
Robin GC, 1990, AETIOLOGY IDIOPATHIC
Rodenbeck A, 1998, J PINEAL RES, V25, P201, DOI 10.1111/j.1600-079X.1998.tb00389.x
RUTHERFURD WJ, 1934, BRIT MED J, V2, P87
Sambrook J., 1989, MOL CLONING LAB MANU
SMITH CAB, 1961, 2ND P INT C HUM GEN, V1, P212
THILLARD MJ, 1959, CR HEBD ACAD SCI, V248, P1238
VERCAUTEREN M, 1972, Acta Orthopaedica Belgica, V38, P412
Wise CA, 2000, SPINE, V25, P2372, DOI 10.1097/00007632-200009150-00017
WISE CA, 1999, P SCOL RES SOC OCT, P32
WYNNE-DAVIES R, 1968, Journal of Bone and Joint Surgery British Volume, V50B, P24
[No title captured]
NR 48
TC 40
Z9 50
U1 0
U2 6
PU LIPPINCOTT WILLIAMS & WILKINS
PI PHILADELPHIA
PA TWO COMMERCE SQ, 2001 MARKET ST, PHILADELPHIA, PA 19103 USA
SN 0362-2436
EI 1528-1159
J9 SPINE
JI SPINE
PD SEP 1
PY 2003
VL 28
IS 17
BP 2025
EP 2028
DI 10.1097/01.BRS.0000083235.74593.49
PG 4
WC Clinical Neurology; Orthopedics
WE Science Citation Index Expanded (SCI-EXPANDED)
SC Neurosciences & Neurology; Orthopedics
GA 720EN
UT WOS:000185248600020
PM 12973153
DA 2022-11-22
ER
PT J
AU Morocz, M
Czibula, A
Grozer, ZB
Szecsenyi, A
Almos, PZ
Rasko, I
Illes, T
AF Morocz, Monika
Czibula, Agnes
Grozer, Zsuzsanna B.
Szecsenyi, Anita
Almos, Peter Z.
Rasko, Istvan
Illes, Tamas
TI Association Study of BMP4, IL6, Leptin, MMP3, and MTNR1B Gene Promoter
Polymorphisms and Adolescent Idiopathic Scoliosis
SO SPINE
LA English
DT Article
DE adolescent idiopathic scoliosis; association study; PCR-RFLP; promoter
polymorphism
ID BODY-MASS INDEX; FUNCTIONAL POLYMORPHISM; RECEPTOR POLYMORPHISMS;
INCREASED RISK; BONE; EXPRESSION; MELATONIN; SUSCEPTIBILITY; 5'-REGION;
REGION
AB Study design. A genetic association study was performed on 126 patients with adolescent idiopathic scoliosis and 197 healthy controls from independent Hungarian pedigrees.
Objective. To reveal implication of promoter polymorphisms of bone morphogenetic protein 4 (BMP4), interleukin-6 (IL6), leptin, matrix metalloproteinase-3 (MMP3), melatonin 1B receptor (MTNR1B) genes in adolescent idiopathic scoliosis (AIS). Combinatorial association of these candidate genes was also studied to detect additive effect of certain single-nucleotide polymorphism (SNP) patterns.
Summary of Background Data. It was previously unraveled that IL6, MMP3, and MTNR1B genes could be considered as predisposition genes of AIS. Since BMP4 and leptin play a central role in bone formation and remodeling and are in direct interaction with melatonin, IL6, and MMP3, these also can be potential predisposition genes.
Methods. The genotyping was determined by polymerase chain reaction-restriction fragment length polymorphism.
Results. At a single gene level, no significant differences were found for allele and genotype frequencies of the polymorphisms of these genes between cases or controls; therefore, the formerly detected association of IL6, MMP3, and MTNR1B with AIS was not confirmed in the Hungarian population by independent SNP analysis. However, significantly increased AIS risk was observed at particular combin…
Conclusions. The genetic effect of promoter polymorphisms of BMP4, IL6, leptin, MMP3, and MTNR1B can be synergistic for susceptibility to AIS. The combinatorial effect can modulate the final biological impact of many susceptibility polymorphisms; therefore, this should be considered at the comparison of results from case-control studies of different populations.
C1 [Morocz, Monika; Czibula, Agnes; Grozer, Zsuzsanna B.; Szecsenyi, Anita; Almos, Peter Z.; Rasko, Istvan] Hungarian Acad Sci, Inst Genet, Biol Res Ctr, H-6726 Szeged, Hungary.
[Illes, Tamas] Univ Pecs, Fac Med, Dept Orthoped, H-7643 Pecs, Hungary.
RP Morocz, M (通讯作者)，Hungarian Acad Sci, Inst Genet, Biol Res Ctr, Temesvari Korut 62, H-6726 Szeged, Hungary.
EM morocz@brc.hu
RI ILLES, Tamas/ABC-2276-2020
FU Hungarian Science Foundation [OTKA T 043015, ETT 443/2006]
FX Supported by Hungarian Science Foundation grants OTKA T 043015 and ETT
443/2006.
CR Aulisa L, 2007, SPINE, V32, P2700, DOI 10.1097/BRS.0b013e31815a5943
Canalis E, 2003, ENDOCR REV, V24, P218, DOI 10.1210/er.2002-0023
Chakraborti S, 2003, MOL CELL BIOCHEM, V253, P269, DOI 10.1023/A:1026028303196
Cheng JCY, 2007, CLIN ORTHOP RELAT R, P38, DOI 10.1097/BLO.0b013e3180d09dcc
Cheung KMC, 2008, INT ORTHOP, V32, P729, DOI 10.1007/s00264-007-0393-y
Cirmanova V, 2008, PHYSIOL RES, V57, pS143, DOI 10.33549/physiolres.931499
Confavreux CB, 2009, MOL CELL ENDOCRINOL, V310, P21, DOI 10.1016/j.mce.2009.04.004
Considine RV, 1996, BIOCHEM BIOPH RES CO, V220, P735, DOI 10.1006/bbrc.1996.0473
Dong J, 2008, BIOCHEM BIOPH RES CO, V366, P551, DOI 10.1016/j.bbrc.2007.12.002
Esposito T, 2009, J STEROID BIOCHEM, V116, P56, DOI 10.1016/j.jsbmb.2009.04.010
Fishman D, 1998, J CLIN INVEST, V102, P1369, DOI 10.1172/JCI2629
Garcia-Maurino S, 2000, J PINEAL RES, V29, P129, DOI 10.1034/j.1600-079X.2000.290301.x
Hirose Y, 2008, AM J HUM GENET, V82, P1122, DOI 10.1016/j.ajhg.2008.03.013
Hoffstedt J, 2002, HORM METAB RES, V34, P355, DOI 10.1055/s-2002-33466
Jiang Y, 2004, AM J HUM GENET, V75, P220, DOI 10.1086/422699
Kim BC, 2008, BMC BIOINFORMATICS, V9, DOI 10.1186/1471-2105-9-S1-S2
Kouwenhoven JWM, 2008, SPINE, V33, P2898, DOI 10.1097/BRS.0b013e3181891751
Le Stunff C, 2000, DIABETES, V49, P2196, DOI 10.2337/diabetes.49.12.2196
Mammes O, 2000, ANN HUM GENET, V64, P391, DOI 10.1017/S0003480000008277
Matkovic V, 1997, J CLIN ENDOCR METAB, V82, P3239, DOI 10.1210/jc.82.10.3239
Moreau A, 2004, SPINE, V29, P1772, DOI 10.1097/01.BRS.0000134567.52303.1A
Otto TC, 2007, BIOCHEM BIOPH RES CO, V353, P1097, DOI 10.1016/j.bbrc.2006.12.170
Qiu XS, 2007, SPINE, V32, P1748, DOI 10.1097/BRS.0b013e3180b9f0ff
Qiu Y, 2007, SPINE, V32, P2703, DOI 10.1097/BRS.0b013e31815a59e5
Ribeiro R, 2006, EUR J CANCER, V42, P1188, DOI 10.1016/j.ejca.2006.02.004
Roberts S, 2006, J BONE JOINT SURG AM, V88A, P10, DOI 10.2106/JBJS.F.00019
Satomura K, 2007, J PINEAL RES, V42, P231, DOI 10.1111/j.1600-079X.2006.00410.x
Skibola CF, 2004, CANCER EPIDEM BIOMAR, V13, P779
Snoussi K, 2006, BMC CANCER, V6, DOI 10.1186/1471-2407-6-38
Stottmann RW, 2006, DEV BIOL, V295, P647, DOI 10.1016/j.ydbio.2006.03.051
Takahashi M, 2001, J BONE JOINT SURG BR, V83B, P491, DOI 10.1302/0301-620X.83B4.11617
THILLARD MJ, 1959, CR HEBD ACAD SCI, V248, P1238
van den Wijngaard A, 2000, MOL ENDOCRINOL, V14, P623, DOI 10.1210/me.14.5.623
VANDEN WA, 1999, J BONE MINER RES, V14, P1432
Weinstein SL, 2008, LANCET, V371, P1527, DOI 10.1016/S0140-6736(08)60658-3
WINNIER G, 1995, GENE DEV, V9, P2105, DOI 10.1101/gad.9.17.2105
Yamada R, 2001, AM J HUM GENET, V68, P674, DOI 10.1086/318789
Yapijakis C, 2009, J CANCER RES CLIN, V135, P603, DOI 10.1007/s00432-008-0494-z
Yiannakouris Nikos, 2003, Hormones (Athens), V2, P229
ZHANG YY, 1994, NATURE, V372, P425, DOI 10.1038/372425a0
2008, NUCL ACIDS RES, V36, pD25
NR 41
TC 32
Z9 42
U1 0
U2 9
PU LIPPINCOTT WILLIAMS & WILKINS
PI PHILADELPHIA
PA TWO COMMERCE SQ, 2001 MARKET ST, PHILADELPHIA, PA 19103 USA
SN 0362-2436
EI 1528-1159
J9 SPINE
JI SPINE
PD JAN 15
PY 2011
VL 36
IS 2
BP E123
EP E130
DI 10.1097/BRS.0b013e318a511b0e
PG 8
WC Clinical Neurology; Orthopedics
WE Science Citation Index Expanded (SCI-EXPANDED)
SC Neurosciences & Neurology; Orthopedics
GA 705YX
UT WOS:000286177900007
PM 21228692
DA 2022-11-22
ER
PT J
AU Wu, J
Yong, Q
Zhang, L
Sun, Q
Qiu, XS
He, YX
AF Wu, J
Yong, Q
Zhang, L
Sun, Q
Qiu, XS
He, YX
TI Association of estrogen receptor gene polymorphisms with susceptibility
to adolescent idiopathic scoliosis
SO SPINE
LA English
DT Article
DE estrogen receptor gene; polymorphism; adolescent idiopathic scoliosis;
curve severity
ID BONE-MINERAL DENSITY; FRAGMENT-LENGTH-POLYMORPHISM; VITAMIN-D;
POSTMENOPAUSAL WOMEN; BREAST-CANCER; ALPHA GENE; STRUCTURAL SCOLIOSIS;
PLATELET CALMODULIN; ENDOMETRIAL CANCER; GROWTH
AB Study Design. A case-control study is presented.
Objective. To investigate the association of estrogen receptor gene polymorphisms with adolescent idiopathic scoliosis (AIS) risk.
Summary of Background Data. Previous studies have shown that genetic factors are important in the pathogenesis of idiopathic scoliosis. Only 1 publication suggested that XbaI site polymorphism was associated with curve severity of idiopathic scoliosis. However, to our knowledge, the relationship of estrogen receptor gene polymorphisms and the individual susceptibility to idiopathic scoliosis has …
Methods. This study included 202 patients with AIS and 174 healthy controls. Height, menarche status, curve pattern, Cobb angle, and Risser sign in female patients were recorded. There were 2 polymorphic loci, PvuII and XbaI locus, of estrogen receptor analyzed by restriction fragment length polymorphisms.
Results. The frequency of XX genotype was significantly higher in patients than that in controls (P = 0.005). The X allele appeared to be overrepresented in patients compared with controls (P = 0.001). Furthermore, the frequencies of XX genotype in female patients whose height was >= 160 cm and Cobb angle >= 40 degrees were higher than those whose height was < 160 cm and Cobb angle < 40 degrees (…
Conclusions. The XbaI site polymorphism of estrogen receptor gene may be associated with a risk of AIS.
C1 Nanjing Univ, Dept Orthopaed Surg, Drum Tower Hosp, Sch Med, Nanjing, Peoples R China.
RP Yong, Q (通讯作者)，Nanjing Univ, Dept Orthopaed Surg, Drum Tower Hosp, Sch Med, Zhong Shan Rd 321, Nanjing, Peoples R China.
EM scoliosis2002@sina.com
CR ANDRIACCHI T, 1974, J BIOMECH, V7, P497, DOI 10.1016/0021-9290(74)90084-0
ARCHER IA, 1985, J BONE JOINT SURG BR, V67, P185, DOI 10.1302/0301-620X.67B2.3980522
ARKIN AM, 1950, J BONE JOINT SURG AM, V32-A, P180, DOI 10.2106/00004623-195032010-00017
Boot AM, 2004, CALCIFIED TISSUE INT, V74, P495, DOI 10.1007/s00223-003-0168-4
BUSHELL GR, 1979, J BONE JOINT SURG BR, V61, P501, DOI 10.1302/0301-620X.61B4.500764
Cheung CSK, 2003, SPINE, V28, P2152, DOI 10.1097/01.BRS.0000084265.15201.D5
Clark J. H., 1992, TXB ENDOCRINOLOGY, P35
COMINGS DE, 1993, BIOCHEM MED METAB B, V50, P176, DOI 10.1006/bmmb.1993.1059
COOK SD, 1987, J PEDIATR ORTHOPED, V7, P168, DOI 10.1097/01241398-198703000-00011
Dobbs MB, 1999, ORTHOP CLIN N AM, V30, P331, DOI 10.1016/S0030-5898(05)70090-0
DOTZLAW H, 1992, MOL ENDOCRINOL, V6, P773, DOI 10.1210/me.6.5.773
DRUMMOND DS, 1980, SPINE, V5, P507, DOI 10.1097/00007632-198011000-00004
Farhat MY, 1996, FASEB J, V10, P615, DOI 10.1096/fasebj.10.5.8621060
FUQUA SAW, 1992, CANCER RES, V52, P483
Gennari L, 1998, J CLIN ENDOCR METAB, V83, P939, DOI 10.1210/jc.83.3.939
GHOSH P, 1980, SPINE, V5, P310, DOI 10.1097/00007632-198007000-00004
Han K, 1999, OSTEOPOROSIS INT, V9, P290, DOI 10.1007/s001980050150
Han KO, 1997, J CLIN ENDOCR METAB, V82, P991, DOI 10.1210/jc.82.4.991
HARRINGTON PR, 1977, CLIN ORTHOP RELAT R, P17
HILL SM, 1989, CANCER RES, V49, P145
Inoue M, 2002, SPINE, V27, P2357, DOI 10.1097/00007632-200211010-00009
Iwamoto I, 2003, OBSTET GYNECOL, V102, P506, DOI 10.1016/S0029-7844(03)00578-7
Kelly P J, 1990, Osteoporos Int, V1, P56, DOI 10.1007/BF01880417
KINDSFATER K, 1994, J BONE JOINT SURG AM, V76A, P1186, DOI 10.2106/00004623-199408000-00009
Kitagawa I, 1998, EUR J ENDOCRINOL, V139, P522, DOI 10.1530/eje.0.1390522
Kobayashi S, 1996, J BONE MINER RES, V11, P306
KOMM BS, 1988, SCIENCE, V241, P81, DOI 10.1126/science.3164526
KRALL EA, 1993, J BONE MINER RES, V8, P1
Lau EMC, 2001, BONE, V29, P96, DOI 10.1016/S8756-3282(01)00481-1
Lin GF, 2003, ACTA PHARMACOL SIN, V24, P651
Lorentzon M, 1999, J CLIN ENDOCR METAB, V84, P4597, DOI 10.1210/jc.84.12.4597
Lowe TG, 2000, J BONE JOINT SURG AM, V82A, P1157, DOI 10.2106/00004623-200008000-00014
Lowe TG, 2004, EUR SPINE J, V13, P257, DOI 10.1007/s00586-003-0655-3
Lowe TG, 2003, SPINE, V28, P2037
MACHIDA M, 1993, SPINE, V18, P1609, DOI 10.1097/00007632-199309000-00007
MCGUIRE WL, 1992, J STEROID BIOCHEM, V43, P243, DOI 10.1016/0960-0760(92)90214-4
Minamitani K, 1998, PEDIATR RES, V44, P628, DOI 10.1203/00006450-199811000-00002
MISOL S, 1971, CLIN ORTHOP RELAT R, P122, DOI 10.1097/00003086-197111000-00019
Mizunuma H, 1997, BONE, V21, P379, DOI 10.1016/S8756-3282(97)00178-6
Newman SP, 2000, ONCOGENE, V19, P490, DOI 10.1038/sj.onc.1203416
Ongphiphadhanakul B, 1998, J ENDOCRINOL INVEST, V21, P487, DOI 10.1007/BF03347333
PAPAPOULOS SE, 1996, PRIMER METABOLIC BON, P189
PENSLER JM, 1990, J BONE MINER RES, V5, P797
PONSETI IV, 1972, J BONE JOINT SURG AM, VA 54, P1793
RIDDLE HFV, 1955, LANCET, V1, P1245, DOI 10.1016/S0140-6736(55)91020-5
RISEBOROUGH EJ, 1973, J BONE JOINT SURG AM, VA 55, P974, DOI 10.2106/00004623-197355050-00006
ROODI N, 1995, JNCI-J NATL CANCER I, V87, P446, DOI 10.1093/jnci/87.6.446
SKOGLAND LB, 1980, ACTA ORTHOP SCAND, V51, P779, DOI 10.3109/17453678008990874
SMITH EP, 1994, NEW ENGL J MED, V331, P1056, DOI 10.1056/NEJM199410203311604
SOMERVILLE EW, 1952, J BONE JOINT SURG BR, V34, P421, DOI 10.1302/0301-620X.34B3.421
Stavrou I, 2002, HUM REPROD, V17, P1101, DOI 10.1093/humrep/17.4.1101
Stokes IAF, 1997, SPINE, V22, P2495, DOI 10.1097/00007632-199711010-00006
Suarez F, 1998, J CLIN ENDOCR METAB, V83, P3563, DOI 10.1210/jc.83.10.3563
Tao C, 1998, ARCH DIS CHILD, V79, P488, DOI 10.1136/adc.79.6.488
TAYLOR JR, 1983, ACTA ORTHOP SCAND, V54, P596, DOI 10.3109/17453678308992896
TURNER RT, 1994, ENDOCR REV, V15, P275, DOI 10.1210/er.15.3.275
Veldhuizen AG, 2000, EUR SPINE J, V9, P178, DOI 10.1007/s005860000142
WAIKAN Y, 1978, P NATL ACAD SCI USA, V75, P5631, DOI 10.1073/pnas.75.11.5631
Weiderpass E, 2000, CARCINOGENESIS, V21, P623, DOI 10.1093/carcin/21.4.623
Willing M, 1998, J BONE MINER RES, V13, P695, DOI 10.1359/jbmr.1998.13.4.695
WILLNER S, 1975, ACTA ORTHOP SCAND, V46, P71, DOI 10.3109/17453677508989194
WILLNER S, 1974, CLIN ORTHOP RELAT R, V101, P129
WYNNE-DAVIES R, 1968, Journal of Bone and Joint Surgery British Volume, V50B, P24
Xue Y, 2004, OSTEOPOROS BONE MINE, V3, P6
YAICH L, 1992, CANCER RES, V52, P77
[No title captured]
[No title captured]
NR 68
TC 91
Z9 133
U1 0
U2 13
PU LIPPINCOTT WILLIAMS & WILKINS
PI PHILADELPHIA
PA TWO COMMERCE SQ, 2001 MARKET ST, PHILADELPHIA, PA 19103 USA
SN 0362-2436
EI 1528-1159
J9 SPINE
JI SPINE
PD MAY 1
PY 2006
VL 31
IS 10
BP 1131
EP 1136
DI 10.1097/01.brs.0000216603.91330.6f
PG 6
WC Clinical Neurology; Orthopedics
WE Science Citation Index Expanded (SCI-EXPANDED)
SC Neurosciences & Neurology; Orthopedics
GA 040EP
UT WOS:000237362100011
PM 16648749
DA 2022-11-22
ER
PT J
AU Xia, C
Xue, BC
Wang, YW
Qin, XD
Qiu, Y
Zhu, ZZ
Xu, LL
AF Xia, Chao
Xue, Bingchuan
Wang, Yuwen
Qin, Xiaodong
Qiu, Yong
Zhu, Zezhang
Xu, Leilei
TI Investigating Role of IRX Family in Development of Female Adolescent
Idiopathic Scoliosis: Which One Is Real Cause?
SO WORLD NEUROSURGERY
LA English
DT Article
DE Adolescent idiopathic scoliosis; IRX1; SNP
ID GENOME-WIDE ASSOCIATION; GENETIC-VARIANTS; SUSCEPTIBILITY;
POLYMORPHISMS; POC5; IL-6
AB BACKGROUND: Previous studies showed that several variants located around the IRX family may have functional roles in the development of adolescent idiopathic scoliosis (AIS). However, there was lack of knowledge concerning the target gene of the region on 5p13.3 and the role of IRX genes in the etiology of AIS. This study aimed to validate the relationship between the IRX family and AIS in a l…
METHODS: SNP rs12517904 and rs117273909 were gen-otyped in 1323 patients and 1670 age-matched healthy controls. Paraspinal muscle was collected from 70 AIS patients and 20 congenital scoliosis patients. Student's t-test was used to compare the IRX1 expression between AIS patients and controls. The 1-way analysis of variance test was used to compare the expression of the IRX genes among different …
RESULTS: For rs12517904, patients were found to have a significantly higher frequency of allele T than the controls (37.6% vs. 34.7%, P = 0.02). Allele T can significantly add to the risk of AIS with an odds ratio of 1.14. AIS patients were found to have significantly lower IRX1 expression than the controls. Patients with genotype TT were found to have significantly lower IRX1 expression than tho…
CONCLUSIONS: Our large-scale case control study validated that the IRX1 gene could be the disease-associated gene of AIS. The variant rs12517904 of the IRX1 gene is functionally associated with the development of AIS in the Chinese population. The role of IRX1 in the onset of AIS is worthy of further investigation.
C1 [Xia, Chao; Xue, Bingchuan; Wang, Yuwen; Qin, Xiaodong; Qiu, Yong; Zhu, Zezhang; Xu, Leilei] Nanjing Univ, Sch Med, Affiliated Drum Tower Hosp, Dept Spine Surg, Nanjing, Jiangsu, Peoples R China.
RP Xu, LL (通讯作者)，Nanjing Univ, Sch Med, Affiliated Drum Tower Hosp, Dept Spine Surg, Nanjing, Jiangsu, Peoples R China.
EM peterxu_drumtower@163.com
RI Qin, Xiaodong/AGT-6601-2022
OI Qin, Xiaodong/0000-0001-7655-2635
FU Natural Science Foundation of China [81661168013, 81772304, 81871747];
National Natural Science Foundation of China [N_CUHK416/16]; Research
Grants Council of the Hong Kong Special Administrative Region
[N_CUHK416/16]
FX This work was supported by the Natural Science Foundation of China
(81661168013, 81772304, 81871747) and Joint Research Scheme sponsored by
the National Natural Science Foundation of China and the Research Grants
Council of the Hong Kong Special Administrative Region (N_CUHK416/16).
CR Altaf F, 2013, BMJ-BRIT MED J, V346, pf2508, DOI DOI 10.1136/BMJ.F2508
Andersen MR, 2017, SPINE, V42, pE702, DOI 10.1097/BRS.0000000000001927
Buchan JG, 2014, HUM MOL GENET, V23, P5271, DOI 10.1093/hmg/ddu224
Cavodeassi F, 2001, DEVELOPMENT, V128, P2847
Chen ZJ, 2009, EUR J HUM GENET, V17, P525, DOI 10.1038/ejhg.2008.203
Haller G, 2015, J BONE JOINT SURG AM, V97A, P1411, DOI 10.2106/JBJS.O.00290
Justice CM, 2016, G3-GENES GENOM GENET, V6, P1707, DOI 10.1534/g3.116.029975
Kou I, 2013, NAT GENET, V45, P676, DOI 10.1038/ng.2639
Li W, 2016, J MED GENET, V53, P488, DOI 10.1136/jmedgenet-2015-103684
Manolio TA, 2009, NATURE, V461, P747, DOI 10.1038/nature08494
Nelson LM, 2011, SPINE, V36, P37, DOI 10.1097/BRS.0b013e3181e8755b
Nikolova ST, 2016, SPINE, V41, P785, DOI 10.1097/BRS.0000000000001360
Ogura Y, 2015, AM J HUM GENET, V97, P337, DOI 10.1016/j.ajhg.2015.06.012
Patten SA, 2015, J CLIN INVEST, V125, P1124, DOI 10.1172/JCI77262
Ryzhkov II, 2013, SPINE, V38, pE699, DOI 10.1097/BRS.0b013e31828de9e1
Sharma S, 2015, NAT COMMUN, V6, DOI 10.1038/ncomms7452
Sharma S, 2011, HUM MOL GENET, V20, P1456, DOI 10.1093/hmg/ddq571
Sui WY, 2017, J BACK MUSCULOSKELET, V30, P559, DOI 10.3233/BMR-150309
Takahashi Y, 2011, NAT GENET, V43, P1237, DOI 10.1038/ng.974
Takahashi Y, 2011, J ORTHOP RES, V29, P1055, DOI 10.1002/jor.21347
Takahashi Y, 2011, J ORTHOP RES, V29, P834, DOI 10.1002/jor.21322
Xu LL, 2018, SPINE, V43, pE683, DOI 10.1097/BRS.0000000000002490
Xu LL, 2018, SPINE, V43, pE580, DOI 10.1097/BRS.0000000000002497
Xu LL, 2017, BMC MUSCULOSKEL DIS, V18, DOI 10.1186/s12891-017-1731-x
Zhu ZZ, 2015, NAT COMMUN, V6, DOI 10.1038/ncomms9355
NR 25
TC 0
Z9 0
U1 0
U2 1
PU ELSEVIER SCIENCE INC
PI NEW YORK
PA STE 800, 230 PARK AVE, NEW YORK, NY 10169 USA
SN 1878-8750
EI 1878-8769
J9 WORLD NEUROSURG
JI World Neurosurg.
PD JUL
PY 2019
VL 127
BP E132
EP E136
DI 10.1016/j.wneu.2019.02.184
PG 5
WC Clinical Neurology; Surgery
WE Science Citation Index Expanded (SCI-EXPANDED)
SC Neurosciences & Neurology; Surgery
GA IF5NH
UT WOS:000473128300185
PM 30862593
DA 2022-11-22
ER
PT J
AU Xu, LL
Sun, WX
Qin, XD
Qiu, Y
Zhu, ZZ
AF Xu, Leilei
Sun, Weixiang
Qin, Xiaodong
Qiu, Yong
Zhu, Zezhang
TI The TGFB1 gene is associated with curve severity but not with the
development of adolescent idiopathic scoliosis: a replication study in
the Chinese population
SO BMC MUSCULOSKELETAL DISORDERS
LA English
DT Article
DE Adolescent idiopathic scoliosis; TGFB1; Polymorphism; Replication
ID TRANSFORMING-GROWTH-FACTOR; GENOME-WIDE ASSOCIATION; HAN CHINESE;
PROMOTER POLYMORPHISM; SUSCEPTIBILITY; LBX1; RS11190870; EXPRESSION;
MANAGEMENT; DIAGNOSIS
AB Background: The transforming growth factor beta-1 (TGFB1) gene was recently reported to be a new susceptible gene of adolescent idiopathic scoliosis (AIS) in Russian population. This study aimed to replicate the relationship between the TGFB1 gene and the susceptibility of AIS in a Chinese population, and to further describe its association with the curve severity.
Methods: A total of 1251 female AIS patients and 994 age-matched healthy controls were included in this study. The rs1800469 of TGFB1 gene was genotyped for all participants using the PCR-based Invader assay. The differences of genotype and allele distributions between AIS patients and healthy controls were assessed using the Chi-square test. One-way ANOVA test was used to compare the mean Cobb a…
Results: There was no significant difference in terms of the genotype and the allele frequency between the patients and the controls. The mean Cobb angle was 34.7 +/- 11.9 degrees (range 25-61 degrees). Case-only analysis showed that rs1800469 was significantly associated with the curve severity. Patients with genotype TT had remarkably higher curve magnitude (39.1 +/- 12.8 degrees) than those wi…
Conclusions: The TGFB1 gene may not be a predisposition gene of AIS in the Chinese population. However, it can play a role in the curve progression of AIS. Replication studies in other ethnic groups are warranted to understand the implication of TGFB1 gene in AIS.
C1 [Xu, Leilei; Sun, Weixiang; Qin, Xiaodong; Qiu, Yong; Zhu, Zezhang] Nanjing Univ, Sch Med, Affiliated Drum Tower Hosp, Dept Spine Surg, Nanjing 210008, Jiangsu, Peoples R China.
RP Zhu, ZZ (通讯作者)，Nanjing Univ, Sch Med, Affiliated Drum Tower Hosp, Dept Spine Surg, Zhongshan Rd 321, Nanjing 210008, Jiangsu, Peoples R China.
EM zhuzezhang@126.com
RI Qin, Xiaodong/AGT-6601-2022
OI Qin, Xiaodong/0000-0001-7655-2635
FU National Natural Science Foundation of China [81501849]
FX This work was supported by the National Natural Science Foundation of
China (Grant No. 81501849).
CR Ahn Uri Michael, 2002, Am J Orthop (Belle Mead NJ), V31, P387
Aulisa L, 2007, SPINE, V32, P2700, DOI 10.1097/BRS.0b013e31815a5943
Burwell RG, 2008, STUD HEALTH TECHNOL, V140, P9, DOI 10.3233/978-1-58603-888-5-9
Burwell Richard Geoffrey, 2006, Acta Orthop Belg, V72, P247
Chen ZJ, 2009, EUR J HUM GENET, V17, P525, DOI 10.1038/ejhg.2008.203
Fan YH, 2012, J HUM GENET, V57, P244, DOI 10.1038/jhg.2012.11
Gao XC, 2007, AM J HUM GENET, V80, P957, DOI 10.1086/513571
Girardo M, 2011, EUR SPINE J, V20, P68, DOI 10.1007/s00586-011-1750-5
Grainger DJ, 1999, HUM MOL GENET, V8, P93, DOI 10.1093/hmg/8.1.93
Grauers A, 2015, SPINE J, V15, P2239, DOI 10.1016/j.spinee.2015.05.013
Gurnett CA, 2009, SPINE, V34, pE94, DOI 10.1097/BRS.0b013e31818b88a5
Horne JP, 2014, AM FAM PHYSICIAN, V89, P193
Ingman WV, 2009, CYTOKINE GROWTH F R, V20, P233, DOI 10.1016/j.cytogfr.2009.05.003
Inoue M, 2002, SPINE, V27, P2357, DOI 10.1097/00007632-200211010-00009
Janusz P, 2013, PLOS ONE, V8, DOI 10.1371/journal.pone.0076806
Jiang H, 2013, EUR SPINE J, V22, P282, DOI 10.1007/s00586-012-2532-4
Kou I, 2013, NAT GENET, V45, P676, DOI 10.1038/ng.2639
Kuechler A, 2015, MOL CELL PROBE, V29, P330, DOI 10.1016/j.mcp.2015.07.003
Lonstein J E, 1989, Instr Course Lect, V38, P105
Mao SH, 2013, SPINE, V38, P1034, DOI 10.1097/BRS.0b013e318287fcfd
Miller NH, 2005, SPINE, V30, P1181, DOI 10.1097/01.brs.0000162282.46160.0a
Miller NH, 1999, ORTHOP CLIN N AM, V30, P343, DOI 10.1016/S0030-5898(05)70091-2
Nerlich AG, 2005, EUR SPINE J, V14, P17, DOI 10.1007/s00586-004-0745-x
Nikolova S, 2015, ANAL CELL PATHOL, V2015, P1, DOI 10.1155/2015/621893
Nikolova Svetla, 2015, Open Access Maced J Med Sci, V3, P278, DOI 10.3889/oamjms.2015.054
Nikolova ST, 2015, CR ACAD BULG SCI, V68, P783
Qiu Gui-xing, 2005, Zhonghua Yi Xue Za Zhi, V85, P2391
Qiu XS, 2007, SPINE, V32, P1748, DOI 10.1097/BRS.0b013e3180b9f0ff
Qiu XS, 2014, BMC MUSCULOSKEL DIS, V15, DOI 10.1186/1471-2474-15-38
Rienhoff HY, 2013, AM J MED GENET A, V161, P2040, DOI 10.1002/ajmg.a.36056
Ryzhkov II, 2013, SPINE, V38, pE699, DOI 10.1097/BRS.0b013e31828de9e1
Sharma S, 2011, HUM MOL GENET, V20, P1456, DOI 10.1093/hmg/ddq571
Silverman ES, 2004, AM J RESP CRIT CARE, V169, P214, DOI 10.1164/rccm.200307-973OC
Takahashi Y, 2011, NAT GENET, V43, P1237, DOI 10.1038/ng.974
Takahashi Y, 2011, J ORTHOP RES, V29, P1055, DOI 10.1002/jor.21347
Takahashi Y, 2011, J ORTHOP RES, V29, P834, DOI 10.1002/jor.21322
Tang NLS, 2006, SPINE, V31, P2463, DOI 10.1097/01.brs.0000239179.81596.2b
Wang H, 2008, SPINE, V33, P2199, DOI 10.1097/BRS.0b013e31817c03f9
WEINSTEIN SL, 1994, J PEDIATR ORTHOPED, V14, P561, DOI 10.1097/01241398-199409000-00001
Wu J, 2006, SPINE, V31, P1131, DOI 10.1097/01.brs.0000216603.91330.6f
Xu HG, 2005, SPINE, V30, P1973, DOI 10.1097/01.BRS.0000176445.01967.8a
Zhang HQ, 2009, SPINE, V34, P760, DOI 10.1097/BRS.0b013e31818ad5ac
NR 43
TC 8
Z9 8
U1 0
U2 5
PU BMC
PI LONDON
PA CAMPUS, 4 CRINAN ST, LONDON N1 9XW, ENGLAND
SN 1471-2474
J9 BMC MUSCULOSKEL DIS
JI BMC Musculoskelet. Disord.
PD JAN 13
PY 2016
VL 17
AR 15
DI 10.1186/s12891-016-0863-8
PG 5
WC Orthopedics; Rheumatology
WE Science Citation Index Expanded (SCI-EXPANDED)
SC Orthopedics; Rheumatology
GA DA9NR
UT WOS:000368136800001
PM 26758901
OA Green Published, gold
DA 2022-11-22
ER
PT J
AU Zhou, S
Qiu, XS
Zhu, ZZ
Wu, WF
Liu, Z
Qiu, Y
AF Zhou, Song
Qiu, Xu-sheng
Zhu, Ze-zhang
Wu, Wei-fei
Liu, Zhen
Qiu, Yong
TI A single-nucleotide polymorphism rs708567 in the IL-17RC gene is
associated with a susceptibility to and the curve severity of adolescent
idiopathic scoliosis in a Chinese Han population: a case-control study
SO BMC MUSCULOSKELETAL DISORDERS
LA English
DT Article
DE Adolescent idiopathic scoliosis; IL-17RC; Single-nucleotide polymorphism
ID GENOME-WIDE ASSOCIATION; ASSIGNMENT
AB Background: Although the pathogenesis of adolescent idiopathic scoliosis (AIS) remains controversial, genetic factors are thought to play key roles in the development of AIS. In a recent genome-wide association study, a polymorphism in the interleukin-17 receptor C (IL-17RC) gene was reported to be associated with the susceptibility to AIS, implicating IL-17RC as a novel predisposing gene for …
Methods: A total of 529 Chinese girls with AIS and 512 healthy age-matched controls were recruited in this case-control study from June 2007 to December 2009. Polymerase chain reaction restriction fragment length polymorphism (PCR-RFLP) analysis was performed to detect the genotype of the single-nucleotide polymorphism (SNP) rs708567 in the IL-17RC gene. Case-control and case-only studies were pe…
Results: The GG genotype and G allele frequencies were significantly higher in the AIS patients than in the controls (chi(2) test: P = 0.023 and 0.028, respectively). The risk for the GG genotype is 1.550-fold (95% CI: 1.062 -2.261) higher than the AG genotype, and the risk for the G allele is 1.507-fold (95% CI: 1.046 - 2.172) higher than the A allele. Additionally, a subgroup of skeletally matu…
Conclusions: This study confirms the significant association between the IL-17RC gene polymorphism and the susceptibility to and curve severity of AIS in a Chinese Han population, suggesting that the IL-17RC gene is an AIS-predisposing gene in Chinese Han population.
C1 [Zhou, Song; Qiu, Xu-sheng; Zhu, Ze-zhang; Wu, Wei-fei; Liu, Zhen; Qiu, Yong] Nanjing Univ, Affiliated Drum Tower Hosp, Spine Surg Dept, Nanjing, Jiangsu, Peoples R China.
RP Qiu, Y (通讯作者)，Nanjing Univ, Affiliated Drum Tower Hosp, Spine Surg Dept, Nanjing, Jiangsu, Peoples R China.
EM scoliosis2002@sina.com
FU Nanjing Medical Science and technique Development Foundation; National
Natural Science Foundation of China [81171767, 30901570]
FX We gratefully recognize the financial support of the Nanjing Medical
Science and technique Development Foundation and the National Natural
Science Foundation of China (NO. 81171767 and NO. 30901570).
CR Adams W., 1865, LECT PATHOLOGY TREAT
Alden KJ, 2006, SPINE, V31, P1815, DOI 10.1097/01.brs.0000227264.23603.dc
Aulisa L, 2007, SPINE, V32, P2700, DOI 10.1097/BRS.0b013e31815a5943
DASTYCH M, 1990, SPINE, V15, P65, DOI 10.1097/00007632-199002000-00002
Dormans JP, 2010, 60 AM SOC HUM GEN M, P99
Edery P, 2011, EUR J HUM GENET, V19, P865, DOI 10.1038/ejhg.2011.31
Guo X, 2003, J BONE JOINT SURG BR, V85B, P1026, DOI 10.1302/0301-620X.85B7.14046
Gurnett CA, 2009, SPINE, V34, pE94, DOI 10.1097/BRS.0b013e31818b88a5
Hattersley AT, 2005, LANCET, V366, P1315, DOI 10.1016/S0140-6736(05)67531-9
Ho AW, 2010, SEMIN IMMUNOPATHOL, V32, P33, DOI 10.1007/s00281-009-0185-0
Huang H, 2009, CELL DEATH DIFFER, V16, P1332, DOI 10.1038/cdd.2009.74
Inoue M, 2002, SPINE, V27, P2357, DOI 10.1097/00007632-200211010-00009
Ioannidis JPA, 2001, NAT GENET, V29, P306, DOI 10.1038/ng749
Kesling KL, 1997, SPINE, V22, P2009, DOI 10.1097/00007632-199709010-00014
Kotake S, 1999, J CLIN INVEST, V103, P1345, DOI 10.1172/JCI5703
Machida M, 2006, J PINEAL RES, V41, P1, DOI 10.1111/j.1600-079X.2005.00312.x
Machida M, 2005, EUR SPINE J, V14, P843, DOI 10.1007/s00586-004-0806-1
Moreau A, 2004, SPINE, V29, P1772, DOI 10.1097/01.BRS.0000134567.52303.1A
Neale BM, 2004, AM J HUM GENET, V75, P353, DOI 10.1086/423901
Ocaka L, 2008, J MED GENET, V45, P87, DOI 10.1136/jmg.2007.051896
OHTSUKA Y, 1988, SPINE, V13, P1251, DOI 10.1097/00007632-198811000-00008
Perie D, 2010, BMC MUSCULOSKEL DIS, V11, DOI 10.1186/1471-2474-11-189
Qiu XS, 2007, SPINE, V32, P1748, DOI 10.1097/BRS.0b013e3180b9f0ff
Qiu Y, 2007, SPINE, V32, P2703, DOI 10.1097/BRS.0b013e31815a59e5
RISEBOROUGH EJ, 1973, J BONE JOINT SURG AM, VA 55, P974, DOI 10.2106/00004623-197355050-00006
RISSER J C, 1958, Clin Orthop, V11, P111
Salehi LB, 2002, HUM GENET, V111, P401, DOI 10.1007/s00439-002-0785-4
Sato K, 2006, J EXP MED, V203, P2673, DOI 10.1084/jem.20061775
Sharma S, 2011, HUM MOL GENET, V20, P1456, DOI 10.1093/hmg/ddq571
Siwik DA, 2000, CIRC RES, V86, P1259, DOI 10.1161/01.RES.86.12.1259
SPENCER GSG, 1976, J NEUROL SCI, V30, P143, DOI 10.1016/0022-510X(76)90262-8
Takahashi Y, 2011, NAT GENET, V43, P1237, DOI 10.1038/ng.974
Takahashi Y, 2011, J ORTHOP RES, V29, P834, DOI 10.1002/jor.21322
Wang H, 2008, SPINE, V33, P2199, DOI 10.1097/BRS.0b013e31817c03f9
Wu J, 2006, SPINE, V31, P1131, DOI 10.1097/01.brs.0000216603.91330.6f
Yeung HY, 2006, STUD HEALTH TECHNOL, V123, P18
Zhang HQ, 2009, SPINE, V34, P760, DOI 10.1097/BRS.0b013e31818ad5ac
NR 38
TC 16
Z9 21
U1 0
U2 11
PU BMC
PI LONDON
PA CAMPUS, 4 CRINAN ST, LONDON N1 9XW, ENGLAND
EI 1471-2474
J9 BMC MUSCULOSKEL DIS
JI BMC Musculoskelet. Disord.
PD SEP 21
PY 2012
VL 13
AR 181
DI 10.1186/1471-2474-13-181
PG 6
WC Orthopedics; Rheumatology
WE Science Citation Index Expanded (SCI-EXPANDED)
SC Orthopedics; Rheumatology
GA 055GW
UT WOS:000312404500001
PM 22999050
OA Green Published, gold
DA 2022-11-22
ER
PT J
AU Wang, YJ
Liu, ZH
Yang, GT
Gao, QL
Xiao, LG
Li, J
Guo, CF
Troutwine, BR
Gray, RS
Xie, L
Zhang, HQ
AF Wang, Yunjia
Liu, Zhenhao
Yang, Guanteng
Gao, Qile
Xiao, Lige
Li, Jiong
Guo, Chaofeng
Troutwine, Benjamin R.
Gray, Ryan S.
Xie, Lu
Zhang, Hongqi
TI Coding Variants Coupled With Rapid Modeling in Zebrafish Implicate
Dynein Genes, dnaaf1 and zmynd10, as Adolescent Idiopathic Scoliosis
Candidate Genes
SO FRONTIERS IN CELL AND DEVELOPMENTAL BIOLOGY
LA English
DT Article
DE adolescent idiopathic scoliosis; whole exome sequencing; southern
Chinese population; genetic variations; bioinformatics analysis; gene
knockout
ID GENOME-WIDE ASSOCIATION; EXTRACELLULAR-MATRIX; RARE VARIANTS; MUTATIONS;
PREVALENCE; DEFECTS; SCHOOL; ARMS
AB Adolescent idiopathic scoliosis (AIS) is the most common pediatric spine disorder affecting similar to 3% of children worldwide. Human genetic studies suggest a complex polygenic disease model for AIS with large genetic and phenotypic heterogeneity. However, the overall genetic etiology of AIS remains poorly understood. To identify additional AIS susceptibility loci, we performed whole-exome s…
C1 [Wang, Yunjia; Yang, Guanteng; Gao, Qile; Xiao, Lige; Li, Jiong; Guo, Chaofeng; Zhang, Hongqi] Cent South Univ, Dept Spine Surg & Orthopaed, Xiangya Hosp, Changsha, Peoples R China.
[Wang, Yunjia; Yang, Guanteng; Gao, Qile; Xiao, Lige; Li, Jiong; Guo, Chaofeng; Zhang, Hongqi] Cent South Univ, Xiangya Hosp, Natl Clin Res Ctr Geriatr Disorders, Changsha, Peoples R China.
[Wang, Yunjia; Troutwine, Benjamin R.; Gray, Ryan S.] Univ Texas Austin, Dell Med Sch, Dept Pediat, Dell Pediat Res Inst, Austin, TX USA.
[Liu, Zhenhao; Xie, Lu] Shanghai Acad Sci & Technol Shanghai, Shanghai Ctr Bioinfonnat Technol, Shanghai, Peoples R China.
[Liu, Zhenhao] Cent South Univ, Xiangya Hosp, Key Lab Carcinogenesis & Canc Invas, Key Lab Carcinogenesis,Minist Educ,Natl Hlth & Fa, Changsha, Peoples R China.
RP Zhang, HQ (通讯作者)，Cent South Univ, Dept Spine Surg & Orthopaed, Xiangya Hosp, Changsha, Peoples R China.; Zhang, HQ (通讯作者)，Cent South Univ, Xiangya Hosp, Natl Clin Res Ctr Geriatr Disorders, Changsha, Peoples R China.
EM zhq9996@163.com
RI Gray, Ryan/G-2187-2010
OI Gray, Ryan/0000-0001-9668-6497; Liu, Zhenhao/0000-0003-4465-5925
FU Chinese National Natural Science Foundation [81472145]; Central South
University Graduate Innovation Fund [2017zzts212]; National Institutes
of Health (NIH) [R01AR072009]
FX This research was supported by grants from the Chinese National Natural
Science Foundation (81472145) to (HZ) and the Central South University
Graduate Innovation Fund (2017zzts212) to (YW), and from the National
Institutes of Health (NIH) R01AR072009 to (RG).
CR Bachmann-Gagescu R, 2011, HUM MOL GENET, V20, P4041, DOI 10.1093/hmg/ddr332
Baschal EE, 2018, G3-GENES GENOM GENET, V8, P2663, DOI 10.1534/g3.118.200290
Baschal EE, 2015, G3-GENES GENOM GENET, V5, P167, DOI 10.1534/g3.114.015669
Boswell CW, 2017, TRENDS GENET, V33, P183, DOI 10.1016/j.tig.2017.01.001
Buchan JG, 2014, HUM MOL GENET, V23, P5271, DOI 10.1093/hmg/ddu224
Burwell RG, 2016, SCOLIOSIS SPINAL DIS, V11, DOI 10.1186/s13013-016-0063-1
CHENG JC, 2015, NAT REV DIS PRIMERS, V1, DOI DOI 10.1038/NRDP.2015.30
Diebo BG, 2019, LANCET, V394, P160, DOI 10.1016/S0140-6736(19)31125-0
Einarsdottir E, 2017, PLOS ONE, V12, DOI 10.1371/journal.pone.0189591
Fan HW, 2016, SPINE, V41, P259, DOI 10.1097/BRS.0000000000001197
Ferreira RR, 2018, CELL REP, V25, P2008, DOI 10.1016/j.celrep.2018.10.069
Gao WJ, 2017, HUM MUTAT, V38, P1500, DOI 10.1002/humu.23296
Giampietro PF, 2018, AM J MED GENET A, V176, P253, DOI 10.1002/ajmg.a.38550
Grauers A, 2016, SCOLIOSIS SPINAL DIS, V11, DOI 10.1186/s13013-016-0105-8
Grimes DT, 2016, SCIENCE, V352, P1341, DOI 10.1126/science.aaf6419
Haller G, 2016, HUM MOL GENET, V25, P202, DOI 10.1093/hmg/ddv463
Hartill VL, 2018, HUM MOL GENET, V27, P529, DOI 10.1093/hmg/ddx422
Ittisoponpisan S, 2019, J MOL BIOL, V431, P2197, DOI 10.1016/j.jmb.2019.04.009
Kelley LA, 2015, NAT PROTOC, V10, P845, DOI 10.1038/nprot.2015.053
Kiezun A, 2012, NAT GENET, V44, P623, DOI 10.1038/ng.2303
Kobayashi D, 2017, DEV BIOL, V430, P69, DOI 10.1016/j.ydbio.2017.08.016
Konjikusic MJ, 2018, PLOS GENET, V14, DOI 10.1371/journal.pgen.1007817
Kou I, 2013, NAT GENET, V45, P676, DOI 10.1038/ng.2639
Kusumi K, 2010, GENETICS AND DEVELOPMENT OF SCOLIOSIS, P1, DOI 10.1007/978-1-4419-1406-4
Lenke LG, 2003, SPINE, V28, pS199, DOI 10.1097/01.BRS.0000092216.16155.33
Li W, 2016, J MED GENET, V53, P488, DOI 10.1136/jmedgenet-2015-103684
Loges NT, 2009, AM J HUM GENET, V85, P883, DOI 10.1016/j.ajhg.2009.10.018
Lu H, 2020, BIOL OPEN, V9, DOI 10.1242/bio.052027
Mali GR, 2018, ELIFE, V7, DOI 10.7554/eLife.34389
Moore DJ, 2013, AM J HUM GENET, V93, P346, DOI 10.1016/j.ajhg.2013.07.009
Oliazadeh N, 2017, SCI REP-UK, V7, DOI 10.1038/srep44260
Patten SA, 2015, J CLIN INVEST, V125, P1124, DOI 10.1172/JCI77262
Rose CD, 2020, CURR BIOL, V30, P2363, DOI 10.1016/j.cub.2020.04.020
Sharma S, 2015, NAT COMMUN, V6, DOI 10.1038/ncomms7452
Sullivan-Brown J, 2008, DEV BIOL, V314, P261, DOI 10.1016/j.ydbio.2007.11.025
Takahashi Y, 2011, NAT GENET, V43, P1237, DOI 10.1038/ng.974
Troutwine BR, 2020, CURR BIOL, V30, P2353, DOI 10.1016/j.cub.2020.04.015
Van Gennip JLM, 2018, SCI ADV, V4, DOI 10.1126/sciadv.aav1781
Vesque C., 2019, BIORXIV PREPRINT, DOI [10.1101/2019.12.19.882258, DOI 10.1101/2019.12.19.882258]
Wu L, 2015, J MED GENET, V52, P10, DOI 10.1136/jmedgenet-2014-102697
Wu N, 2019, COMPUT STRUCT BIOTEC, V17, P954, DOI 10.1016/j.csbj.2019.06.006
Wu RS, 2018, DEV CELL, V46, P112, DOI 10.1016/j.devcel.2018.06.003
Yandell M, 2008, PLOS COMPUT BIOL, V4, DOI 10.1371/journal.pcbi.1000218
Zhang HQ, 2015, SPINE, V40, P41, DOI 10.1097/BRS.0000000000000664
Zhang XL, 2018, NAT GENET, V50, P1666, DOI 10.1038/s41588-018-0260-3
Zhu ZZ, 2017, HUM MOL GENET, V26, P1577, DOI 10.1093/hmg/ddx045
NR 46
TC 7
Z9 7
U1 3
U2 9
PU FRONTIERS MEDIA SA
PI LAUSANNE
PA AVENUE DU TRIBUNAL FEDERAL 34, LAUSANNE, CH-1015, SWITZERLAND
SN 2296-634X
J9 FRONT CELL DEV BIOL
JI Front. Cell. Dev. Biol.
PD NOV 4
PY 2020
VL 8
AR 582255
DI 10.3389/fcell.2020.582255
PG 14
WC Cell Biology; Developmental Biology
WE Science Citation Index Expanded (SCI-EXPANDED)
SC Cell Biology; Developmental Biology
GA OU4KJ
UT WOS:000591497900001
PM 33251213
OA Green Published, gold
DA 2022-11-22
ER
PT J
AU Qiu, XS
Lv, F
Zhu, ZZ
Qian, BP
Wang, B
Yu, Y
Qiu, Y
AF Qiu, Xu-sheng
Lv, Feng
Zhu, Ze-zhang
Qian, Bang-ping
Wang, Bin
Yu, Yang
Qiu, Yong
TI Lack of association between the CHL1 gene and adolescent idiopathic
scoliosis susceptibility in Han Chinese: a case-control study
SO BMC MUSCULOSKELETAL DISORDERS
LA English
DT Article
DE Adolescent idiopathic scoliosis; CHL1; Chinese; Polymorphism
ID GENOME-WIDE ASSOCIATION; CLOSE HOMOLOG; L1; POPULATION; POLYMORPHISM;
ETIOLOGY; GUIDANCE; LOCI; LBX1
AB Background: A previous genome-wide association study (GWAS) suggested a strong association between the single nucleotide polymorphism (SNP) rs10510181 in the proximity of the gene encoding a cell adhesion molecule with homology to L1CAM (CHL1) and adolescent idiopathic scoliosis (AIS) in Caucasians. To clarify the role of CHL1 in the etiopathogenesis of AIS, we performed a case-control replica…
Methods: Five hundred female AIS patients between 10 and 18 years of age, as well as 500 age-and sex-matched controls were included. This study was conducted as a 2-stage case-control analysis: initial screening for the association between AIS and SNPs in and around the CHL1 gene (186 cases and 169 controls) followed by a confirmation test (314 cases and 331 controls). rs10510181 and 4 SNPs (rs20…
Results: Putative associations were shown between AIS and rs10510181, rs2055314, and rs2272522 in stage I. However, the associations were not confirmed in stage II. For rs10510181, the genotype frequencies were GG 28.8%, GA 46.2%, and AA 25.0% in AIS patients and GG 29.8%, GA 48.8%, and AA 21.4% in controls. No significant difference was found in genotype distribution between cases and controls (…
Conclusions: There was no statistical association between polymorphisms of the CHL1 gene and idiopathic scoliosis in a Chinese population.
C1 [Qiu, Xu-sheng; Lv, Feng; Zhu, Ze-zhang; Qian, Bang-ping; Wang, Bin; Yu, Yang; Qiu, Yong] Nanjing Univ, Drum Tower Hosp, Sch Med, Nanjing 210008, Jiangsu, Peoples R China.
RP Qiu, Y (通讯作者)，Nanjing Univ, Drum Tower Hosp, Sch Med, Nanjing 210008, Jiangsu, Peoples R China.
EM scoliosis2002@sina.com
FU Nanjing Medical Science and technique Development Foundation [JQX12005];
National Natural Science Foundation of China [81171767]
FX We gratefully recognize the financial support of the Nanjing Medical
Science and technique Development Foundation (JQX12005) and the National
Natural Science Foundation of China (No. 81171767).
CR Asher MA, 2006, SCOLIOSIS SPINAL DIS, V1, DOI 10.1186/1748-7161-1-2
Chen QY, 2005, SCHIZOPHR RES, V73, P269, DOI 10.1016/j.schres.2004.06.001
Chen S, 1999, J NEUROBIOL, V38, P428, DOI 10.1002/(SICI)1097-4695(19990215)38:3<428::AID-NEU10>3.0.CO;2-6
Chen ZJ, 2009, EUR J HUM GENET, V17, P525, DOI 10.1038/ejhg.2008.203
Cheung CSK, 2003, SPINE, V28, P2152, DOI 10.1097/01.BRS.0000084265.15201.D5
Herman R, 1985, SPINE PHILA PA 1976
Heyden A, 2008, NEUROSCIENCE, V155, P221, DOI 10.1016/j.neuroscience.2008.04.080
Huang X, 2011, MOL CELL NEUROSCI, V46, P296, DOI 10.1016/j.mcn.2010.09.013
Jen JC, 2004, SCIENCE, V304, P1509, DOI 10.1126/science.1096437
Jiang H, 2013, EUR SPINE J, V22, P282, DOI 10.1007/s00586-012-2532-4
Kesling KL, 1997, SPINE, V22, P2009, DOI 10.1097/00007632-199709010-00014
Kingsmore SF, 2007, BIOMARK INSIGHTS, V2, P283
Lowe TG, 2000, J BONE JOINT SURG AM, V82A, P1157, DOI 10.2106/00004623-200008000-00014
McCarthy MI, 2008, NAT REV GENET, V9, P356, DOI 10.1038/nrg2344
Miller NH, 2005, SPINE, V30, P1181, DOI 10.1097/01.brs.0000162282.46160.0a
Ocaka L, 2008, J MED GENET, V45, P87, DOI 10.1136/jmg.2007.051896
Potoupnis M, 2002, Stud Health Technol Inform, V91, P10
Qiu XS, 2007, SPINE, V32, P1748, DOI 10.1097/BRS.0b013e3180b9f0ff
RISEBOROUGH EJ, 1973, J BONE JOINT SURG AM, VA 55, P974, DOI 10.2106/00004623-197355050-00006
Sharma S, 2011, HUM MOL GENET, V20, P1456, DOI 10.1093/hmg/ddq571
Siontis KCM, 2010, EUR J HUM GENET, V18, P832, DOI 10.1038/ejhg.2010.26
Takahashi Y, 2011, NAT GENET, V43, P1237, DOI 10.1038/ng.974
Takahashi Y, 2011, J ORTHOP RES, V29, P1055, DOI 10.1002/jor.21347
Takahashi Y, 2011, J ORTHOP RES, V29, P834, DOI 10.1002/jor.21322
Veldhuizen AG, 2000, EUR SPINE J, V9, P178, DOI 10.1007/s005860000142
Wang WJ, 2011, J PEDIATR ORTHOPED, V31, pS14, DOI 10.1097/BPO.0b013e3181f73c12
Wright AG, 2007, J NEUROSCI, V27, P13667, DOI 10.1523/JNEUROSCI.2888-07.2007
Wu J, 2006, SPINE, V31, P1131, DOI 10.1097/01.brs.0000216603.91330.6f
NR 28
TC 12
Z9 13
U1 0
U2 7
PU BIOMED CENTRAL LTD
PI LONDON
PA 236 GRAYS INN RD, FLOOR 6, LONDON WC1X 8HL, ENGLAND
SN 1471-2474
J9 BMC MUSCULOSKEL DIS
JI BMC Musculoskelet. Disord.
PD FEB 10
PY 2014
VL 15
AR 38
DI 10.1186/1471-2474-15-38
PG 5
WC Orthopedics; Rheumatology
WE Science Citation Index Expanded (SCI-EXPANDED)
SC Orthopedics; Rheumatology
GA AF6DO
UT WOS:000334804800003
PM 24512353
OA Green Published, gold
DA 2022-11-22
ER
PT J
AU Ogilvie, JW
AF Ogilvie, James W.
TI Update on Prognostic Genetic Testing in Adolescent Idiopathic Scoliosis
(AIS)
SO JOURNAL OF PEDIATRIC ORTHOPAEDICS
LA English
DT Article
DE genome wide association studies; single nucleotide polymorphisms;
adolescent idiopathic scoliosis risk of progression
AB Case-control genome-wide association studies using a large, geographically diverse data base has been used to identify single nucleotide polymorphisms that have prognostic utility in predicting progression of mild adolescent idiopathic scoliosis in White patients. The calculated risk of progression score allows stratification of patients that can make medical care evidence based, less costly, …
C1 Axial Biotech Inc, Genet Res Lab, Salt Lake City, UT 84109 USA.
RP Ogilvie, JW (通讯作者)，Axial Biotech Inc, Genet Res Lab, 2749 E Parleys Way, Salt Lake City, UT 84109 USA.
EM jwogilvie@msn.com
FU Axial Biotech, Inc
FX This research was privately funded in its entirety by Axial Biotech,
Inc, a genetics research facility.
CR COWELL HR, 1970, AM J NURS, V70, P763, DOI 10.2307/3421217
LONSTEIN JE, 1984, J BONE JOINT SURG AM, V66A, P1061, DOI 10.2106/00004623-198466070-00013
OGILVIE J, 2008, SCOL RES SOC SALT LA
Ogilvie JW, 2006, SPINE, V31, P679, DOI 10.1097/01.brs.0000202527.25356.90
WARD K, 2010, BMC GENOMIC UNPUB
WARD K, 2008, SCOL RES SOC ANN M S
WYNNE-DAVIES R, 1968, Journal of Bone and Joint Surgery British Volume, V50B, P24
NR 7
TC 17
Z9 20
U1 0
U2 1
PU LIPPINCOTT WILLIAMS & WILKINS
PI PHILADELPHIA
PA 530 WALNUT ST, PHILADELPHIA, PA 19106-3621 USA
SN 0271-6798
J9 J PEDIATR ORTHOPED
JI J. Pediatr. Orthop.
PD JAN-FEB
PY 2011
VL 31
SU 1
BP S46
EP S48
DI 10.1097/BPO.0b013e3181fd87eb
PG 3
WC Orthopedics; Pediatrics
WE Science Citation Index Expanded (SCI-EXPANDED)
SC Orthopedics; Pediatrics
GA 736AO
UT WOS:000288462100006
PM 21173618
DA 2022-11-22
ER
PT J
AU Xu, LL
Xia, C
Qin, XD
Sun, WX
Tang, NLS
Qiu, Y
Cheng, JCY
Zhu, ZZ
AF Xu, Leilei
Xia, Chao
Qin, Xiaodong
Sun, Weixiang
Tang, Nelson Leung-Sang
Qiu, Yong
Cheng, Jack Chun-Yiu
Zhu, Zezhang
TI Genetic variant of BNC2 gene is functionally associated with adolescent
idiopathic scoliosis in Chinese population
SO MOLECULAR GENETICS AND GENOMICS
LA English
DT Article
DE Adolescent idiopathic scoliosis; BNC2; Susceptibility; Polymorphism;
Functional variant
ID GENOME-WIDE ASSOCIATION; SUSCEPTIBILITY; RECEPTOR; POLYMORPHISMS
AB Adolescent idiopathic scoliosis (AIS) is a structural curvature of the spine that was estimated to affect millions of children worldwide. Recent study shows that the functional variant rs10738445 could add to the risk of AIS through the regulation of BNC2 gene. This study aims to investigate whether the rs10738445 of BNC2 gene is a functional susceptible locus for AIS in the Chinese population…
C1 [Xu, Leilei; Xia, Chao; Qin, Xiaodong; Qiu, Yong; Zhu, Zezhang] Nanjing Univ, Dept Spine Surg, Affiliated Drum Tower Hosp, Med Sch, Zhongshan Rd 321, Nanjing 210008, Jiangsu, Peoples R China.
[Xu, Leilei; Xia, Chao; Qin, Xiaodong; Sun, Weixiang; Tang, Nelson Leung-Sang; Qiu, Yong; Cheng, Jack Chun-Yiu; Zhu, Zezhang] Chinese Univ Hong Kong, Joint Scoliosis Res Ctr, Nanjing, Jiangsu, Peoples R China.
[Xu, Leilei; Xia, Chao; Qin, Xiaodong; Sun, Weixiang; Tang, Nelson Leung-Sang; Qiu, Yong; Cheng, Jack Chun-Yiu; Zhu, Zezhang] Chinese Univ Hong Kong, Joint Scoliosis Res Ctr, Hong Kong, Hong Kong, Peoples R China.
[Xu, Leilei; Xia, Chao; Qin, Xiaodong; Sun, Weixiang; Tang, Nelson Leung-Sang; Qiu, Yong; Cheng, Jack Chun-Yiu; Zhu, Zezhang] Nanjing Univ, Nanjing, Jiangsu, Peoples R China.
[Xu, Leilei; Xia, Chao; Qin, Xiaodong; Sun, Weixiang; Tang, Nelson Leung-Sang; Qiu, Yong; Cheng, Jack Chun-Yiu; Zhu, Zezhang] Nanjing Univ, Hong Kong, Hong Kong, Peoples R China.
[Sun, Weixiang; Tang, Nelson Leung-Sang] Chinese Univ Hong Kong, Fac Med, Li Ka Shing Inst Hlth Sci, Hong Kong, Hong Kong, Peoples R China.
[Cheng, Jack Chun-Yiu] Chinese Univ Hong Kong, Fac Med, Dept Orthopaed & Traumatol, Hong Kong, Hong Kong, Peoples R China.
RP Zhu, ZZ (通讯作者)，Nanjing Univ, Dept Spine Surg, Affiliated Drum Tower Hosp, Med Sch, Zhongshan Rd 321, Nanjing 210008, Jiangsu, Peoples R China.; Zhu, ZZ (通讯作者)，Chinese Univ Hong Kong, Joint Scoliosis Res Ctr, Nanjing, Jiangsu, Peoples R China.; Zhu, ZZ (通讯作者)，Chinese Univ Hong Kong, Joint Scoliosis Res Ctr, Hong Kong, Hong Kong, Peoples R China.; Zhu, ZZ (通讯作者)，Nanjing Univ, Nanjing, Jiangsu, P…
EM zezhangzhu@126.com
RI Cheng, Jack/J-3878-2018; Tang, Nelson L/P-5018-2017; Qin,
Xiaodong/AGT-6601-2022
OI Cheng, Jack/0000-0001-8153-364X; Tang, Nelson L/0000-0002-3607-5819;
Qin, Xiaodong/0000-0001-7655-2635
FU Natural Science Foundation of China [81501849, 81661168013, 81171672,
81501932]; Natural Science Foundation of Jiangsu Province [BK20150099];
Nanjing Medical Science and technology development Foundation [YKK15060]
FX This work was supported by the Natural Science Foundation of China (No.
81501849, No. 81661168013, No. 81171672, & No. 81501932), Natural
Science Foundation of Jiangsu Province (BK20150099), and Nanjing Medical
Science and technology development Foundation (Grant No. YKK15060).
CR Ahn Uri Michael, 2002, Am J Orthop (Belle Mead NJ), V31, P387
Buchan JG, 2014, HUM MOL GENET, V23, P5271, DOI 10.1093/hmg/ddu224
Chen ZJ, 2009, EUR J HUM GENET, V17, P525, DOI 10.1038/ejhg.2008.203
Gurnett CA, 2009, SPINE, V34, pE94, DOI 10.1097/BRS.0b013e31818b88a5
Kou I, 2013, NAT GENET, V45, P676, DOI 10.1038/ng.2639
Morcuende JA, 2003, SPINE, V28, P2025, DOI 10.1097/01.BRS.0000083235.74593.49
Ogura Y, 2015, AM J HUM GENET, V97, P337, DOI 10.1016/j.ajhg.2015.06.012
Parent Stefan, 2005, Instr Course Lect, V54, P529
Qiu XS, 2006, STUD HEALTH TECHNOL, V123, P3
Sharma S, 2015, NAT COMMUN, V6, DOI 10.1038/ncomms7452
Sharma S, 2011, HUM MOL GENET, V20, P1456, DOI 10.1093/hmg/ddq571
Takahashi Y, 2011, NAT GENET, V43, P1237, DOI 10.1038/ng.974
Vanhoutteghem A, 2011, BIOCHIMIE, V93, P127, DOI 10.1016/j.biochi.2010.09.010
Wang H, 2008, SPINE, V33, P2199, DOI 10.1097/BRS.0b013e31817c03f9
Weinstein S L, 1989, Instr Course Lect, V38, P115
Wu J, 2006, SPINE, V31, P1131, DOI 10.1097/01.brs.0000216603.91330.6f
Zhu ZZ, 2015, NAT COMMUN, V6, DOI 10.1038/ncomms9355
NR 19
TC 11
Z9 12
U1 0
U2 4
PU SPRINGER HEIDELBERG
PI HEIDELBERG
PA TIERGARTENSTRASSE 17, D-69121 HEIDELBERG, GERMANY
SN 1617-4615
EI 1617-4623
J9 MOL GENET GENOMICS
JI Mol. Genet. Genomics
PD AUG
PY 2017
VL 292
IS 4
BP 789
EP 794
DI 10.1007/s00438-017-1315-3
PG 6
WC Biochemistry & Molecular Biology; Genetics & Heredity
WE Science Citation Index Expanded (SCI-EXPANDED)
SC Biochemistry & Molecular Biology; Genetics & Heredity
GA FA5YW
UT WOS:000405521400006
PM 28342042
DA 2022-11-22
ER
PT J
AU Liu, G
Liu, S
Li, XX
Chen, J
Chen, WS
Zuo, YZ
Liu, JQ
Niu, YC
Lin, M
Zhao, S
Long, B
Zhao, YX
Ye, YY
Zhang, JG
Shen, JX
Qiu, GX
Wu, ZH
Wu, N
AF Liu, Gang
Liu, Sen
Li, Xiaoxin
Chen, Jia
Chen, Weisheng
Zuo, Yuzhi
Liu, Jiaqi
Niu, Yuchen
Lin, Mao
Zhao, Sen
Long, Bo
Zhao, Yanxue
Ye, Yongyu
Zhang, Jianguo
Shen, Jianxiong
Qiu, Guixing
Wu, Zhihong
Wu, Nan
TI Genetic polymorphisms of PAX1 are functionally associated with different
PUMC types of adolescent idiopathic scoliosis in a northern Chinese Han
population
SO GENE
LA English
DT Article
DE Adolescent idiopathic scoliosis (AIS); PAX1; Northern Han Chinese;
Single nucleotide polymorphism (SNP); PUMC classification system
ID EXPRESSION; GPR126; LBX1; CLASSIFICATION; VARIANTS; SNP
AB Introduction: PAX1 has been identified to be associated with adolescent idiopathic scoliosis (AIS). However, data are unavailable for northern Chinese populations, and it is important to determine the exact clinical phenotypes of the associated genetic polymorphisms.
Methods: Five PAX1 single nucleotide polymorphism (SNP) loci were genotyped in 480 northern Chinese Han AIS patients and 841 controls. A stratified genotype-phenotype correlation analysis was conducted based on positive SNP loci and the Peking Union Medical College (PUMC) classification system. Luciferase assays were performed to determine the regulation of PAX1 transcriptional activity.
Results: The A allele of rs17861031 and the G allele of rs6137473 were significantly associated with AIS [p = 0.05 and 3.12 x 10(-3), odds ratio (OR) = 0.78 and 1.30, respectively]. Moreover, rs17861031 may regulate the PAX1 gene. The A allele of rs17861031 was identified as a risk allele for PUMC type I AIS (p = 0.03), and the G allele of rs6137473 was identified as a risk allele for PUMC type I…
Conclusions: Both rs17861031 and rs6137473 were significantly associated with AIS and different PUMC classifications of AIS in a northern Chinese Han population.
C1 [Liu, Gang; Liu, Sen; Chen, Jia; Chen, Weisheng; Zuo, Yuzhi; Liu, Jiaqi; Lin, Mao; Zhao, Sen; Zhao, Yanxue; Ye, Yongyu; Zhang, Jianguo; Shen, Jianxiong; Qiu, Guixing; Wu, Nan] Peking Union Med Coll Hosp, Peking Union Med Coll, Dept Orthoped Surg, Beijing 100730, Peoples R China.
[Liu, Gang; Liu, Sen; Li, Xiaoxin; Chen, Jia; Chen, Weisheng; Zuo, Yuzhi; Liu, Jiaqi; Niu, Yuchen; Lin, Mao; Zhao, Sen; Long, Bo; Zhao, Yanxue; Ye, Yongyu; Zhang, Jianguo; Shen, Jianxiong; Qiu, Guixing; Wu, Zhihong; Wu, Nan] Chinese Acad Med Sci, 1 Shuaifuyuan, Beijing 100730, Peoples R China.
[Liu, Gang; Liu, Sen; Li, Xiaoxin; Chen, Weisheng; Zuo, Yuzhi; Liu, Jiaqi; Niu, Yuchen; Lin, Mao; Zhao, Sen; Zhang, Jianguo; Shen, Jianxiong; Qiu, Guixing; Wu, Zhihong; Wu, Nan] Beijing Key Lab Genet Res Skeletal Deform, Beijing, Peoples R China.
[Li, Xiaoxin; Niu, Yuchen; Long, Bo; Wu, Zhihong] Peking Union Med Coll Hosp, Peking Union Med Coll, Dept Cent Lab, Beijing 100730, Peoples R China.
[Zhang, Jianguo; Shen, Jianxiong; Qiu, Guixing; Wu, Zhihong; Wu, Nan] Chinese Acad Med Sci, Med Res Ctr Orthoped, Beijing, Peoples R China.
RP Wu, ZH; Wu, N (通讯作者)，Chinese Acad Med Sci, 1 Shuaifuyuan, Beijing 100730, Peoples R China.; Wu, ZH (通讯作者)，Peking Union Med Coll Hosp, Peking Union Med Coll, Beijing Key Lab Genet Res Skeletal Deform, Med Res Ctr Orthoped,Dept Cent Lab, 1 Shuaifuyuan, Beijing 100730, Peoples R China.; Wu, N (通讯作者)，Peking Union Med Coll Hosp, Peking Union Med Coll, Beijing Key Lab Genet Res Skeletal Deform, Med …
EM orthoscience@126.com; dr.wunan@pumch.cn
RI wu, zhi/GXH-3041-2022; Wu, Nan/R-2186-2017; Zhao, Forrest/AFL-6220-2022;
Shen, Jianxiong/AAH-6200-2019; Long, Bo/GQH-5131-2022; Zhao,
Forrest/AAG-6230-2022
OI Wu, Nan/0000-0002-9429-2889; LIN, MAO/0000-0001-6899-8370; Liu,
Jiaqi/0000-0002-9775-2342; Zhao, Sen/0000-0001-9418-4231
FU National Natural Science Foundation of China [81822030, 81472046,
81472045, 81772299, 81772301, 81672123]; Beijing Natural Science
Foundation [7172175, 7184232]; Beijing Nova Program [Z161100004916123];
Beijing Nova Program interdisciplinary collaborative project
[xxjc201717]; Central Level Public Interest Program for Scientific
Research Institute [2016ZX310177]; Fundamental Research Funds for the
Central Universities [3332016006]; CAMS Initiative Fund for Medical
Sciences [2016-I2M-3-003, 2016-I2M-2-006, 2017-I2M-2-001]; Distinguished
Youth foundation of Peking Union Medical College Hospital [JQ201506];
2016 PUMCH Science Fund for Junior Faculty [PUMCH-2016-1.1]; 2016
Milstein Medical Asian American Partnership Foundation Fellowship Award
in Translational Medicine; National Key Research and Development Program
of China [2016YFC0901501]; PUMC Youth Fund [3332016006]
FX This research was funded by National Natural Science Foundation of China
(81822030, 81472046, 81472045, 81772299, 81772301, 81672123), Beijing
Natural Science Foundation (7172175, 7184232), Beijing Nova Program
(Z161100004916123), Beijing Nova Program interdisciplinary collaborative
project (xxjc201717), the Central Level Public Interest Program for
Scientific Research Institute (2016ZX310177), PUMC Youth Fund & the
Fundamental Research Funds for the Central Universities (3332016006),
CAMS Initiative Fund for Medical Sciences (2016-I2M-3-003,
2016-I2M-2-006, 2017-I2M-2-001), the Distinguished Youth foundation of
Peking Union Medical College Hospital (JQ201506), the 2016 PUMCH Science
Fund for Junior Faculty (PUMCH-2016-1.1), 2016 Milstein Medical Asian
American Partnership Foundation Fellowship Award in Translational
Medicine, and the National Key Research and Development Program of China
(No. 2016YFC0901501).
CR Bannykh SI, 2003, AM J MED GENET A, V120A, P241, DOI 10.1002/ajmg.a.20192
Fan YH, 2012, J HUM GENET, V57, P244, DOI 10.1038/jhg.2012.11
Furumoto T, 1999, DEV BIOL, V210, P15, DOI 10.1006/dbio.1999.9261
Gao WL, 2013, PLOS ONE, V8, DOI 10.1371/journal.pone.0062883
Giampietro PF, 2005, CLIN GENET, V68, P448, DOI 10.1111/j.1399-0004.2005.00520.x
Hresko MT, 2013, NEW ENGL J MED, V368, P834, DOI 10.1056/NEJMcp1209063
Kesling KL, 1997, SPINE, V22, P2009, DOI 10.1097/00007632-199709010-00014
KING HA, 1983, J BONE JOINT SURG AM, V65, P1302, DOI 10.2106/00004623-198365090-00012
Kou I, 2018, SCI REP-UK, V8, DOI 10.1038/s41598-018-29011-7
Kou I, 2013, NAT GENET, V45, P676, DOI 10.1038/ng.2639
Lenke LG, 2001, J BONE JOINT SURG AM, V83A, P1169, DOI 10.2106/00004623-200108000-00006
Liu G, 2018, J CELL MOL MED, V22, P1964, DOI 10.1111/jcmm.13486
Liu S, 2017, SPINE, V42, P1125, DOI 10.1097/BRS.0000000000002111
Lopez BC, 1997, J NEUROSURG, V86, P1018, DOI 10.3171/jns.1997.86.6.1018
McGaughran JM, 2003, EUR J HUM GENET, V11, P468, DOI 10.1038/sj.ejhg.5200987
Miller NH, 2007, CLIN ORTHOP RELAT R, P6, DOI 10.1097/BLO.0b013e318126c062
NEUBUSER A, 1995, DEV BIOL, V170, P701, DOI 10.1006/dbio.1995.1248
Ogura Y, 2018, SCI REP-UK, V8, DOI 10.1038/s41598-018-22552-x
Ogura Y, 2015, AM J HUM GENET, V97, P337, DOI 10.1016/j.ajhg.2015.06.012
Pei Q., 2008, ZHONGHUA YI XUE ZA Z, V88, P2597
Peters H, 1999, DEVELOPMENT, V126, P5399
Qin XD, 2017, SPINE, V42, pE1098, DOI 10.1097/BRS.0000000000002123
Qiu GX, 2008, SPINE, V33, pE836, DOI 10.1097/BRS.0b013e318187bb10
Qiu GX, 2005, SPINE, V30, P1419, DOI 10.1097/01.brs.0000166531.52232.0c
Sharma S, 2015, NAT COMMUN, V6, DOI 10.1038/ncomms7452
Sivakamasundari V, 2017, BIOL OPEN, V6, P187, DOI 10.1242/bio.023218
Takahashi Y, 2011, NAT GENET, V43, P1237, DOI 10.1038/ng.974
Takimoto A, 2013, EXP CELL RES, V319, P3128, DOI 10.1016/j.yexcr.2013.09.015
WALLIN J, 1994, DEVELOPMENT, V120, P1109
Ward LD, 2012, NUCLEIC ACIDS RES, V40, pD930, DOI 10.1093/nar/gkr917
Weinstein S L, 1989, Instr Course Lect, V38, P115
Xu L., 2017, SPINE, V43, P492
Yawn BP, 1999, JAMA-J AM MED ASSOC, V282, P1427, DOI 10.1001/jama.282.15.1427
NR 33
TC 8
Z9 9
U1 1
U2 16
PU ELSEVIER SCIENCE BV
PI AMSTERDAM
PA PO BOX 211, 1000 AE AMSTERDAM, NETHERLANDS
SN 0378-1119
EI 1879-0038
J9 GENE
JI Gene
PD MAR 10
PY 2019
VL 688
BP 215
EP 220
DI 10.1016/j.gene.2018.12.013
PG 6
WC Genetics & Heredity
WE Science Citation Index Expanded (SCI-EXPANDED)
SC Genetics & Heredity
GA HK1JW
UT WOS:000457662200025
PM 30572100
DA 2022-11-22
ER
PT J
AU Liu, G
Liu, S
Lin, M
Li, XX
Chen, WS
Zuo, YZ
Liu, JQ
Niu, YC
Zhao, S
Long, B
Wu, ZH
Wu, N
Qiu, GX
AF Liu, Gang
Liu, Sen
Lin, Mao
Li, Xiaoxin
Chen, Weisheng
Zuo, Yuzhi
Liu, Jiaqi
Niu, Yuchen
Zhao, Sen
Long, Bo
Wu, Zhihong
Wu, Nan
Qiu, Guixing
TI Genetic polymorphisms of GPR126 are functionally associated with PUMC
classifications of adolescent idiopathic scoliosis in a Northern Han
population
SO JOURNAL OF CELLULAR AND MOLECULAR MEDICINE
LA English
DT Article
DE adolescent idiopathic scoliosis; GPR126/ADGRG6; single nucleotide
polymorphism; PUMC classification
ID LUMBAR DISC DEGENERATION; CHINESE POPULATION; VARIANTS; SUSCEPTIBILITY;
MAMMALS; TARGETS; MODELS; SNP
AB GPR126 has been identified to be associated with AIS (Adolescent Idiopathic Scoliosis) in different populations, but data on the northern Chinese population are unavailable. Additionally, it is important to know the exact clinical phenotypes associated with specific genetic polymorphisms. Fourteen SNP (single nucleotide polymorphism) loci in GPR126 were genotyped in 480 northern Chinese Han AI…
C1 [Liu, Gang; Liu, Sen; Lin, Mao; Chen, Weisheng; Zuo, Yuzhi; Liu, Jiaqi; Niu, Yuchen; Zhao, Sen; Wu, Nan; Qiu, Guixing] Peking Union Med Coll, Peking Union Med Coll Hosp, Dept Orthoped Surg, Beijing, Peoples R China.
[Liu, Gang; Liu, Sen; Lin, Mao; Li, Xiaoxin; Chen, Weisheng; Zuo, Yuzhi; Liu, Jiaqi; Niu, Yuchen; Zhao, Sen; Long, Bo; Wu, Zhihong; Wu, Nan; Qiu, Guixing] Chinese Acad Med Sci, Beijing, Peoples R China.
[Liu, Gang; Liu, Sen; Lin, Mao; Li, Xiaoxin; Chen, Weisheng; Zuo, Yuzhi; Liu, Jiaqi; Niu, Yuchen; Zhao, Sen; Wu, Zhihong; Wu, Nan; Qiu, Guixing] Beijing Key Lab Genet Res Skeletal Deform, Beijing, Peoples R China.
[Li, Xiaoxin; Niu, Yuchen; Long, Bo; Wu, Zhihong] Peking Union Med Coll, Peking Union Med Coll Hosp, Dept Cent Lab, Beijing, Peoples R China.
[Wu, Zhihong; Wu, Nan; Qiu, Guixing] Chinese Acad Med Sci, Med Res Ctr Orthoped, Beijing, Peoples R China.
RP Wu, N; Qiu, GX (通讯作者)，Peking Union Med Coll, Peking Union Med Coll Hosp, Dept Orthoped Surg, Beijing, Peoples R China.; Wu, N; Qiu, GX (通讯作者)，Chinese Acad Med Sci, Beijing, Peoples R China.; Wu, N; Qiu, GX (通讯作者)，Beijing Key Lab Genet Res Skeletal Deform, Beijing, Peoples R China.; Wu, N; Qiu, GX (通讯作者)，Chinese Acad Med Sci, Med Res Ctr Orthoped, Beijing, Peoples R China.
EM dr.wunan@pumch.cn; qiuguixingpumch@126.com
RI Long, Bo/GQH-5131-2022; wu, zhi/GXH-3041-2022; Wu, Nan/R-2186-2017;
Long, Bo/AGX-8013-2022; Zhao, Forrest/AFL-6220-2022
OI Wu, Nan/0000-0002-9429-2889; Liu, Jiaqi/0000-0002-9775-2342; LIN,
MAO/0000-0001-6899-8370
FU National Natural Science Foundation of China [81501852, 81472046,
81472045, 81772299, 81772301]; Beijing Natural Science Foundation
[7172175]; Beijing Nova Program [Z161100004916123]; Beijing Nova Program
Interdisciplinary Collaborative Project [xxjc201717]; Milstein Medical
Asian American Partnership Foundation Fellowship Award in Translational
Medicine; Central Level Public Interest Program for Scientific Research
Institute [2016ZX310177]; PUMC Youth Fund [3332016006]; Fundamental
Research Funds for the Central Universities [3332016006]; CAMS
Initiative for Innovative Medicine [2016-I2M-3-003, 2016-I2M-2-006];
Distinguished Youth Foundation of Peking Union Medical College Hospital
[JQ201506]; PUMCH Science Fund for Junior Faculty [PUMCH-2016-1.1];
National Key Research and Development Program of China [2016YFC0901501]
FX This research was funded by National Natural Science Foundation of China
(81501852, 81472046, 81472045, 81772299, 81772301), Beijing Natural
Science Foundation (7172175), Beijing Nova Program (Z161100004916123),
Beijing Nova Program Interdisciplinary Collaborative Project
(xxjc201717), 2016 Milstein Medical Asian American Partnership
Foundation Fellowship Award in Translational Medicine, The Central Level
Public Interest Program for Scientific Research Institute
(2016ZX310177), PUMC Youth Fund & the Fundamental Research Funds for the
Central Universities (3332016006), CAMS Initiative for Innovative
Medicine (2016-I2M-3-003, 2016-I2M-2-006), the Distinguished Youth
Foundation of Peking Union Medical College Hospital (JQ201506) the 2016
PUMCH Science Fund for Junior Faculty (PUMCH-2016-1.1) and the National
Key Research and Development Program of China (No. 2016YFC0901501).
CR Acemel RD, 2017, WIRES DEV BIOL, V6, DOI 10.1002/wdev.265
Allen HL, 2010, NATURE, V467, P832, DOI 10.1038/nature09410
Friedman RC, 2009, GENOME RES, V19, P92, DOI 10.1101/gr.082701.108
Grimes DT, 2016, SCIENCE, V352, P1341, DOI 10.1126/science.aaf6419
Grimson A, 2007, MOL CELL, V27, P91, DOI 10.1016/j.molcel.2007.06.017
John B, 2004, PLOS BIOL, V2, P1862, DOI 10.1371/journal.pbio.0020363
Karner CM, 2015, HUM MOL GENET, V24, P4365, DOI 10.1093/hmg/ddv170
Kesling KL, 1997, SPINE, V22, P2009, DOI 10.1097/00007632-199709010-00014
KING HA, 1983, J BONE JOINT SURG AM, V65, P1302, DOI 10.2106/00004623-198365090-00012
Kou I, 2013, NAT GENET, V45, P676, DOI 10.1038/ng.2639
Lenke LG, 2001, J BONE JOINT SURG AM, V83A, P1169, DOI 10.2106/00004623-200108000-00006
Lewis BP, 2005, CELL, V120, P15, DOI 10.1016/j.cell.2004.12.035
Liu CX, 2012, BMC GENOMICS, V13, DOI 10.1186/1471-2164-13-661
Liu S, 2017, SPINE, V42, P1125, DOI 10.1097/BRS.0000000000002111
Liu S, 2016, J ORTHOP RES, V34, P860, DOI 10.1002/jor.23081
Lupianez DG, 2015, CELL, V161, P1012, DOI 10.1016/j.cell.2015.04.004
Miller NH, 2007, CLIN ORTHOP RELAT R, P6, DOI 10.1097/BLO.0b013e318126c062
Monk KR, 2011, DEVELOPMENT, V138, P2673, DOI 10.1242/dev.062224
Moonesinghe R, 2012, EUR J HUM GENET, V20, P831, DOI 10.1038/ejhg.2012.15
Ogura Y, 2015, AM J HUM GENET, V97, P337, DOI 10.1016/j.ajhg.2015.06.012
Qin XD, 2017, SPINE, V42, pE1098, DOI 10.1097/BRS.0000000000002123
[truncated: 55,278 more rows]
